# Supplementary material for: Lighting a Fire: Gasdermin-Mediated Pyroptosis Remodels the Glioma Microenvironment and Promotes Immune Checkpoint Blockade Response
Source: Front Immunol. 2022 Jun 17;13:910490. doi: 10.3389/fimmu.2022.910490 (PMC9249059; doi:10.3389/fimmu.2022.910490)
Supplement: Supplementary file 1 [file DataSheet_1.xlsx]

## Sheet: Table S1
Immune checkpoints	GSDMA		GSDMB		GSDMC		GSDMD		GSDME		PJVK
	cor	p value	cor	p value	cor	p value	cor	p value	cor	p value	cor	p value
CD274	0.228179	2.80152e-09	-0.255854	2.69209e-11	0.0521677	0.179715	0.55416	0	0.327694	5.07764e-18	-0.251717	5.67946e-11
CTLA4	0.203522	1.25038e-07	-0.0151374	0.697233	0.0335945	0.387792	0.481458	9.03474e-40	0.102725	0.00811926	-0.0878331	0.0237158
HAVCR2	0.445639	1.15686e-33	-0.154352	6.7156e-05	0.17389	6.68913e-06	0.590502	0	0.345976	0	-0.255644	2.79669e-11
LAG3	0.172764	7.68577e-06	0.391954	0	0.00125152	0.974341	0.255946	2.64714e-11	0.0417718	0.282737	0.0975036	0.0120358
PDCD1	0.364027	3.32504e-22	-0.126303	0.00111776	-0.0650779	0.0940734	0.559185	8.35905e-56	0.182408	2.2715e-06	-0.26542	3.74961e-12
PDCD1LG2	0.402522	3.24748e-27	-0.264521	5.39791e-12	0.096586	0.0128428	0.703088	0	0.361569	0	-0.314886	1.30627e-16
SIGLEC15	0.191815	6.4928e-07	-0.0735209	0.0584825	0.0159427	0.681985	0.288096	3.87579e-14	0.062866	0.10582	-0.0919207	0.0179139
TIGIT	0.0500931	0.197672	-0.100625	0.00954776	0.352412	8.05213e-21	0.126949	0.00106193	0.187412	1.23079e-06	0.17515	5.91735e-06

## Sheet: Table S2
GSCs biomakers	GSDMA		GSDMB		GSDMC		GSDMD		GSDME		PJVK
	cor	p value	cor	p value	cor	p value	cor	p value	cor	p value	cor	p value
ABCG2	-0.143564	0.000208204	-0.0639845	0.0997346	0.122447	0.00158411	-0.165054	1.9958e-05	0.0526231	0.175894	0.0551035	0.156374
BMI1	-0.135874	0.000451019	0.193435	5.47791e-07	0.19054	7.72192e-07	-0.385244	0	0.0350128	0.367966	0.168728	1.29257e-05
CD44	0.374734	1.56575e-23	-0.251671	5.72659e-11	0.078218	0.0440828	0.562489	0	0.315588	1.10367e-16	-0.302956	2.04681e-15
FABP7	0.109386	0.00480668	-0.304804	1.35259e-15	-0.456821	1.71357e-35	0.348537	0	-0.0267064	0.49231	-0.25151	5.89409e-11
L1CAM	-0.278267	2.96197e-13	0.0461148	0.235637	-0.0838229	0.0309228	-0.569652	0	-0.252593	4.85448e-11	0.186304	1.42446e-06
NES	0.115098	0.00299822	0.0253071	0.515271	-0.15243	8.1302e-05	0.214215	2.7576e-08	0.378232	0	-0.0908568	0.0193174
POU5F1	0.129361	0.000841925	0.239827	4.518e-10	-0.0911602	0.0188885	0.313706	1.73027e-16	0.0533583	0.169929	0.104258	0.00723693
PROM1	0.0968317	0.012615	-0.00594212	0.878591	-0.0475326	0.221598	0.252164	5.24328e-11	0.083879	0.0308358	-0.0354087	0.362572
SOX2	-0.15736	4.7099e-05	0.376531	0	0.179525	3.29264e-06	-0.385785	0	0.224247	5.83351e-09	0.209026	5.98605e-08

## Sheet: Table S3
GASCs	Biomakers	GSDMA		GSDMB		GSDMC		GSDMD		GSDME		PJVK
		cor	p value	cor	p value	cor	p value	cor	p value	cor	p value	cor	p value
Mesenchymal stem cell	ENG	0.325685	7.57266e-18	-0.0984314	0.0112424	-0.12608	0.0011408	0.630528	0	0.153395	7.45708e-05	-0.336429	3.59747e-19
	NT5E	-0.0461686	0.235158	-0.136473	0.000430129	-0.109595	0.0047261	-0.00346494	0.929023	0.185421	1.59934e-06	-0.0644466	0.0973075
	THY1	-0.124916	0.00126858	-0.0938662	0.015645	-0.219835	1.06571e-08	-0.308328	6.06997e-16	-0.245673	1.65145e-10	-0.0690723	0.0755245
Cancer-associated fibroblast	ACTA2	0.232847	1.29657e-09	-0.231264	1.88405e-09	-0.130915	0.000727227	0.330604	2.24618e-18	-0.0243064	0.532024	-0.32878	3.76392e-18
	PDGFRB	0.086405	0.0260956	-0.0453068	0.243952	-0.164256	2.13478e-05	0.238459	5.69602e-10	-0.0116607	0.764351	-0.211428	4.19152e-08
	S100A4	0.389304	2.02995e-25	-0.299942	3.9887e-15	-0.139011	0.000330618	0.726344	0	0.155285	6.05945e-05	-0.403317	0
Endothelial cell	PECAM1	0.336103	5.68277e-19	-0.329037	3.50331e-18	-0.0810668	0.0369	0.507111	0	0.135718	0.000463077	-0.454804	0
Astrocyte	GFAP	0.107117	0.00576484	-0.0195556	0.615135	0.426806	9.8816e-31	0.224847	5.303e-09	0.286661	6.7733e-14	0.0706098	0.0692319
Hematopoietic stem cell	CD34	0.109352	0.0048201	-0.149553	0.000112865	-0.110848	0.00426813	0.304703	1.38376e-15	0.0462156	0.234614	-0.220035	1.12977e-08
	PTPRC	0.376639	8.98252e-24	-0.163516	2.38719e-05	0.197321	3.02927e-07	0.50881	0	0.376181	0	-0.239697	4.6186e-10

## Sheet: Table S4
GAICs	Biomakers	GSDMA		GSDMB		GSDMC		GSDMD		GSDME		PJVK
		cor	p value	cor	p value	cor	p value	cor	p value	cor	p value	cor	p value
B cell	CD19	0.245549	1.46436e-10	-0.0512989	0.187082	0.0441414	0.256377	0.489543	2.9816e-41	0.206308	8.32611e-08	-0.142903	0.000222846
	CD79A	0.193565	5.10716e-07	0.160374	3.34606e-05	0.110361	0.00444138	0.242693	2.41748e-10	0.0491824	0.205956	-0.0916611	0.0182414
CD8+ T cell	CD8A	0.130567	0.000751613	-0.239212	5.01465e-10	-0.125124	0.00124484	0.36687	0	-0.0863978	0.0261347	-0.220957	9.78669e-09
	CD8B	0.307244	5.83211e-16	-0.263678	5.2353e-12	-0.0623834	0.108531	0.565127	3.278e-57	0.100274	0.00977787	-0.257199	1.77413e-11
CD4+ T cell	CD4	0.418027	1.99312e-29	-0.128548	0.000916201	0.205343	9.59145e-08	0.558359	0	0.356839	0	-0.257566	1.96878e-11
M1 macrophage	IRF5	0.365524	2.18428e-22	0.00547193	0.888132	0.269844	1.58848e-12	0.563912	0	0.351924	0	-0.0569324	0.143065
	NOS2	-0.0197022	0.612576	-0.0765706	0.0487682	-0.200674	1.8837e-07	0.142365	0.000238746	0.0194998	0.616145	-0.0639196	0.100079
	PTGS2	0.157315	4.73422e-05	-0.162401	2.71564e-05	-0.0328254	0.398755	0.228412	2.99576e-09	-0.025539	0.511427	-0.224492	5.61112e-09
M2 macrophage	MS4A4A	0.497863	8.08914e-43	-0.133569	0.000570158	0.106865	0.00588103	0.497427	0	0.257303	2.06598e-11	-0.272717	1.11865e-12
	VSIG4	0.454258	4.56214e-35	-0.102844	0.00806897	0.121201	0.00176944	0.46198	0	0.245385	1.73656e-10	-0.278841	3.33074e-13
	CD163	0.45268	8.30433e-35	-0.178062	4.11379e-06	-0.0810533	0.0369315	0.507575	0	0.162956	2.54718e-05	-0.355537	0
Neutrophil	CEACAM8	0.0741364	0.056398	0.191298	6.96622e-07	-0.000820636	0.983173	0.0913771	0.0186059	0.00489348	0.899919	0.054804	0.158678
	ITGAM	0.350963	1.18742e-20	-0.0473766	0.223057	0.273717	7.39075e-13	0.488296	0	0.369704	0	-0.153494	7.37666e-05
	CCR7	0.288101	3.87181e-14	-0.173661	6.88138e-06	-0.0761669	0.0499545	0.39249	7.62176e-26	0.0774834	0.0461152	-0.174442	6.24614e-06
Dendritic cell	CD1C	0.318729	4.03928e-17	-0.218816	1.25017e-08	0.0947447	0.014669	0.335486	6.64281e-19	0.183849	1.88254e-06	-0.234418	9.96843e-10
	HLA-DPA1	0.419962	1.03571e-29	-0.303467	1.82577e-15	0.00489801	0.899826	0.622563	0	0.275413	6.58666e-13	-0.37782	0
	HLA-DPB1	0.425486	1.56142e-30	-0.280687	2.29777e-13	0.00801772	0.836744	0.67289	0	0.255806	2.71554e-11	-0.340595	6.233e-20
	HLA-DQB1	0.362777	4.7154e-22	-0.24729	1.24467e-10	-0.0477346	0.219639	0.573595	0	0.232749	1.47656e-09	-0.350224	0
	HLA-DRA	0.438902	1.35901e-32	-0.303597	1.77355e-15	0.00495771	0.898612	0.657916	0	0.27887	3.31129e-13	-0.384251	0
	ITGAX	0.314433	1.11164e-16	0.210587	4.75099e-08	0.229861	2.12658e-09	0.529772	0	0.311229	3.10015e-16	0.131127	0.000719576
	NRP1	0.24057	3.49468e-10	-0.235147	9.92628e-10	-0.275079	5.63108e-13	0.327129	5.91936e-18	0.160074	3.54368e-05	-0.353449	0

## Sheet: Table S5
Pyroptosis-Related Molecules
AMPD3
BSND
C1QTNF9
CAMP
CASP1
CASP4
CASP5
CDC5L
CHSY1
CLMN
COCH
CTSZ
DENND1B
DIAPH3
DIPK2B (CXorf36)
EAF2
FLG2
GIPC3
GSDMA
GSDMB
GSDMC
GSDMD
GSDME (DFNA5)
HSPA2
IKZF3
IL18
IL18R1
IL1RL1
ITGA4
JUP
KCNQ4
KLK7
LMO1
LYZ
MSRB3
NBEAL2
NLRP3
ORMDL3
OSBPL3
OSBPL6
OTOA
OTOF
PGAP3
PJVK (DFNB59)
PSMD3
PTPN6
RUNX3
SLC26A4
TIGD5
TMC1
TMEM126A
TMPRSS3
UPK3A
ZPBP2

## Sheet: Table S6
Term ID	term description	observed gene count	background gene count	strength	false discovery rate	matching proteins in your network (labels)
GO:0070269	pyroptosis	3	8	2.13	0.00021	DFNA5,CASP1,GSDMD
GO:0002726	positive regulation of T cell cytokine production	3	19	1.76	0.0016	IL18,NLRP3,IL18R1
GO:0002367	cytokine production involved in immune response	3	21	1.71	0.002	IL18,NLRP3,DENND1B
GO:0050718	positive regulation of interleukin-1 beta secretion	3	25	1.64	0.0028	NLRP3,CASP1,GSDMD
GO:0002825	regulation of T-helper 1 type immune response	3	26	1.62	0.003	IL1RL1,IL18,IL18R1
GO:0019835	cytolysis	3	32	1.53	0.0043	LYZ,CAMP,GSDMD
GO:2000556	positive regulation of T-helper 1 cell cytokine production	2	5	2.16	0.005	IL18,IL18R1
GO:0035655	interleukin-18-mediated signaling pathway	2	7	2.02	0.0072	IL18,IL18R1
GO:0045630	positive regulation of T-helper 2 cell differentiation	2	7	2.02	0.0072	IL18,NLRP3
GO:0046638	positive regulation of alpha-beta T cell differentiation	3	45	1.38	0.0079	IL18,NLRP3,RUNX3
GO:0035743	CD4-positive, alpha-beta T cell cytokine production	2	8	1.96	0.0081	IL18,DENND1B
GO:0043370	regulation of CD4-positive, alpha-beta T cell differentiation	3	46	1.37	0.0081	IL18,NLRP3,RUNX3
GO:1903265	positive regulation of tumor necrosis factor-mediated signaling pathway	2	9	1.91	0.0091	CASP4,CASP1
GO:0042092	type 2 immune response	2	11	1.82	0.0111	IL18,DENND1B
GO:0032754	positive regulation of interleukin-5 production	2	13	1.75	0.013	IL1RL1,NLRP3
GO:0032611	interleukin-1 beta production	2	14	1.71	0.0137	NLRP3,CASP1
GO:0030220	platelet formation	2	19	1.58	0.0207	PTPN6,NBEAL2
GO:0042088	T-helper 1 type immune response	2	19	1.58	0.0207	IL18,IL18R1
GO:0055078	sodium ion homeostasis	2	23	1.5	0.025	UPK3A,TMPRSS3
GO:0042267	natural killer cell mediated cytotoxicity	2	26	1.45	0.0294	IL18,PTPN6
GO:0006699	bile acid biosynthetic process	2	27	1.43	0.0309	OSBPL3,OSBPL6
GO:0045577	regulation of B cell differentiation	2	27	1.43	0.0309	IKZF3,PTPN6
GO:0070265	necrotic cell death	2	28	1.41	0.0324	DFNA5,CASP1
GO:0034113	heterotypic cell-cell adhesion	2	29	1.4	0.0341	JUP,ITGA4

## Sheet: Table S7
correlation
rowname_id	GPI	GSDMC	GSDMD	PJVK	mRNAsi	Stromal score	Immune score	PD-L1	CTLA4	TMB score	MSI score
GPI	1	-0.366856	0.887166	-0.42228	-0.494832	0.696636	0.659895	0.513711	0.15303	0.388646	-0.329936
GSDMC	-0.366856	1	-0.0504542	0.234411	-0.142789	0.0879819	0.107223	0.0521677	-0.0126106	-0.264624	0.130982
GSDMD	0.887166	-0.0504542	1	-0.121663	-0.623531	0.703678	0.706487	0.55416	0.146002	0.311328	-0.263892
PJVK	-0.42228	0.234411	-0.121663	1	0.0549702	-0.426543	-0.330747	-0.251717	-0.0334517	-0.211748	0.333323
mRNAsi	-0.494832	-0.142789	-0.623531	0.0549702	1	-0.708497	-0.659936	-0.542822	-0.115776	-0.140672	0.145387
Stromal score	0.696636	0.0879819	0.703678	-0.426543	-0.708497	1	0.903974	0.636604	0.146183	0.25666	-0.367266
Immune score	0.659895	0.107223	0.706487	-0.330747	-0.659936	0.903974	1	0.581584	0.146759	0.236662	-0.332707
PD-L1	0.513711	0.0521677	0.55416	-0.251717	-0.542822	0.636604	0.581584	1	0.0886534	0.190389	-0.209185
CTLA4	0.15303	-0.0126106	0.146002	-0.0334517	-0.115776	0.146183	0.146759	0.0886534	1	0.0818	-0.109957
TMB score	0.388646	-0.264624	0.311328	-0.211748	-0.140672	0.25666	0.236662	0.190389	0.0818	1	-0.239981
MSI score	-0.329936	0.130982	-0.263892	0.333323	0.145387	-0.367266	-0.332707	-0.209185	-0.109957	-0.239981	1
p value
rowname_id	GPI	GSDMC	GSDMD	PJVK	mRNAsi	Stromal score	Immune score	PD-L1	CTLA4	TMB score	MSI score
GPI		0	0	0	0	0	0	0	9.42327e-05	0	0
GSDMC	0		0.194456	9.98016e-10	0.000225468	0.0234791	0.00571642	0.179715	0.748849	5.06639e-12	0.000757095
GSDMD	0	0.194456		0.00169853	0	0	0	0	0.000194129	4.44089e-16	6.04228e-12
PJVK	0	9.98016e-10	0.00169853		0.157417	0	0	4.85396e-11	0.395616	4.0694e-08	0
mRNAsi	0	0.000225468	0	0.157417		0	0	0	0.00318658	0.000291927	0.000182407
StromalScore	0	0.0234791	0	0	0		0	0	0.000190568	2.2538e-11	0
ImmuneScore	0	0.00571642	0	0	0	0		0	0.000179633	7.68007e-10	0
PD-L1	0	0.179715	0	4.85396e-11	0	0	0		0.024128	8.50978e-07	6.10395e-08
CTLA4	9.42327e-05	0.748849	0.000194129	0.395616	0.00318658	0.000190568	0.000179633	0.024128		0.0381092	0.00528546
TMB score	0	5.06639e-12	4.44089e-16	4.0694e-08	0.000291927	2.2538e-11	7.68007e-10	8.50978e-07	0.0381092		4.78517e-10
MSI score	0	0.000757095	6.04228e-12	0	0.000182407	0	0	6.10395e-08	0.00528546	4.78517e-10

## Sheet: Table S8
GSEA enriched terms for GPI−high group														ranked_gene_list_High_versus_Low
NAME	GS<br> follow link to MSigDB	GS DETAILS	SIZE	ES	NES	NOM p-val	FDR q-val	FWER p-val	RANK AT MAX	LEADING EDGE				NAME	SCORE
HALLMARK_INTERFERON_ALPHA_RESPONSE	HALLMARK_INTERFERON_ALPHA_RESPONSE	Details ...	97	0.778502	1.79675	0.0021322	0.0327078	0.167	4583	tags=69%, list=14%, signal=80%				EMP3	1.07352
HALLMARK_INTERFERON_GAMMA_RESPONSE	HALLMARK_INTERFERON_GAMMA_RESPONSE	Details ...	200	0.752644	1.87255	0.00211864	0.0413407	0.114	4652	tags=66%, list=14%, signal=76%				TIMP1	1.02234
HALLMARK_ALLOGRAFT_REJECTION	HALLMARK_ALLOGRAFT_REJECTION	Details ...	200	0.743769	1.94119	0	0.0517879	0.077	4854	tags=63%, list=14%, signal=73%				MCUB	0.99906
HALLMARK_ANGIOGENESIS	HALLMARK_ANGIOGENESIS	Details ...	36	0.720159	1.85555	0.00198413	0.0312233	0.123	2499	tags=50%, list=7%, signal=54%				S100A4	0.981107
HALLMARK_IL6_JAK_STAT3_SIGNALING	HALLMARK_IL6_JAK_STAT3_SIGNALING	Details ...	87	0.718697	1.84329	0.00203252	0.0280851	0.132	4642	tags=62%, list=14%, signal=72%				PDPN	0.980541
HALLMARK_EPITHELIAL_MESENCHYMAL_TRANSITION	HALLMARK_EPITHELIAL_MESENCHYMAL_TRANSITION	Details ...	200	0.69857	1.90352	0	0.0391913	0.092	4932	tags=62%, list=15%, signal=72%				RAB34	0.977495
HALLMARK_TNFA_SIGNALING_VIA_NFKB	HALLMARK_TNFA_SIGNALING_VIA_NFKB	Details ...	200	0.6741	1.78827	0.00209644	0.0326748	0.177	4508	tags=52%, list=13%, signal=59%				GSDMD	0.973238
HALLMARK_INFLAMMATORY_RESPONSE	HALLMARK_INFLAMMATORY_RESPONSE	Details ...	200	0.671419	1.80976	0.00208768	0.0329021	0.158	3612	tags=56%, list=11%, signal=62%				CASP4	0.971323
HALLMARK_COAGULATION	HALLMARK_COAGULATION	Details ...	138	0.623168	2.01231	0	0.0883925	0.044	5177	tags=47%, list=15%, signal=55%				APOBEC3G	0.965948
HALLMARK_APOPTOSIS	HALLMARK_APOPTOSIS	Details ...	161	0.577076	1.97962	0	0.0601673	0.061	4506	tags=43%, list=13%, signal=50%				APOBEC3F	0.958861
HALLMARK_COMPLEMENT	HALLMARK_COMPLEMENT	Details ...	200	0.574921	1.91958	0	0.0437434	0.081	4498	tags=46%, list=13%, signal=53%				SP100	0.948633
HALLMARK_IL2_STAT5_SIGNALING	HALLMARK_IL2_STAT5_SIGNALING	Details ...	199	0.552937	1.85717	0	0.0351262	0.123	4507	tags=46%, list=13%, signal=53%				SQOR	0.939478
HALLMARK_KRAS_SIGNALING_UP	HALLMARK_KRAS_SIGNALING_UP	Details ...	200	0.515003	1.73405	0.00798403	0.0378007	0.228	4508	tags=46%, list=13%, signal=53%				CHI3L1	0.937186
HALLMARK_P53_PATHWAY	HALLMARK_P53_PATHWAY	Details ...	200	0.433925	1.86245	0.004	0.0375346	0.119	5117	tags=32%, list=15%, signal=37%				TNFRSF12A	0.910958
														APOBEC3D	0.902667
														ANXA1	0.901308
														PHETA2	0.900304
														SH2D4A	0.897078
														PRKAR1B-AS1	0.884505
														C1RL	0.884409
														PRICKLE3	0.878968
														GPX8	0.877276
														ANXA2	0.876592
GSEA enriched terms for GPI−low group														PLP2	0.874151
NAME	GS<br> follow link to MSigDB	GS DETAILS	SIZE	ES	NES	NOM p-val	FDR q-val	FWER p-val	RANK AT MAX	LEADING EDGE				CD58	0.869069
HALLMARK_HEDGEHOG_SIGNALING	HALLMARK_HEDGEHOG_SIGNALING	Details ...	36	-0.437508	-1.37298	0.120163	1	0.717	6280	tags=39%, list=19%, signal=48%				TMEM255B	0.866302
HALLMARK_WNT_BETA_CATENIN_SIGNALING	HALLMARK_WNT_BETA_CATENIN_SIGNALING	Details ...	42	-0.396306	-1.32858	0.160966	0.80693	0.754	4918	tags=33%, list=15%, signal=39%				TYMP	0.865357
HALLMARK_PANCREAS_BETA_CELLS	HALLMARK_PANCREAS_BETA_CELLS	Details ...	40	-0.404959	-1.27552	0.161491	0.645194	0.804	6423	tags=35%, list=19%, signal=43%				PLBD1	0.862867
HALLMARK_KRAS_SIGNALING_DN	HALLMARK_KRAS_SIGNALING_DN	Details ...	200	-0.302085	-1.10292	0.306043	0.845273	0.937	6578	tags=31%, list=20%, signal=38%				SERPING1	0.861168
HALLMARK_HEME_METABOLISM	HALLMARK_HEME_METABOLISM	Details ...	198	-0.210978	-1.07374	0.340426	0.73428	0.944	8793	tags=29%, list=26%, signal=39%				ADPRH	0.860636
HALLMARK_PROTEIN_SECRETION	HALLMARK_PROTEIN_SECRETION	Details ...	96	-0.218187	-1.00708	0.461686	0.720982	0.955	7673	tags=25%, list=23%, signal=32%				SERPINA1	0.859481
HALLMARK_NOTCH_SIGNALING	HALLMARK_NOTCH_SIGNALING	Details ...	32	-0.286729	-0.952457	0.524	0.709573	0.967	6614	tags=34%, list=20%, signal=43%				NCF1	0.85924
HALLMARK_MITOTIC_SPINDLE	HALLMARK_MITOTIC_SPINDLE	Details ...	199	-0.275247	-0.952284	0.52071	0.62095	0.967	8657	tags=41%, list=26%, signal=55%				EVA1B	0.857322
HALLMARK_SPERMATOGENESIS	HALLMARK_SPERMATOGENESIS	Details ...	135	-0.230476	-0.868004	0.687627	0.67326	0.985	7089	tags=25%, list=21%, signal=32%				RAC2	0.857084
HALLMARK_MYC_TARGETS_V2	HALLMARK_MYC_TARGETS_V2	Details ...	58	-0.148508	-0.534067	0.872165	1	0.999	10891	tags=34%, list=32%, signal=51%				APOBEC3C	0.853771
HALLMARK_OXIDATIVE_PHOSPHORYLATION	HALLMARK_OXIDATIVE_PHOSPHORYLATION	Details ...	200	-0.092691	-0.437786	0.972656	0.974735	1	14052	tags=33%, list=42%, signal=56%				METTL7B	0.852625
														HFE	0.851249
														C1R	0.849392
														PLAUR	0.848986
														TMEM71	0.84692
														ISG20	0.84446
														TNFRSF14	0.842757
														LSP1	0.84117
														VASN	0.840992
														SERPINA5	0.839034
														ABCC3	0.838187
														CYTOR	0.835838
														ANG	0.834889
														PLSCR1	0.832401
														STEAP3	0.832244
														MIR4435-2HG	0.831522
														CISH	0.831135
														RNF135	0.826135
														LINC01426	0.825999
														TUBA1C	0.825442
														RAB32	0.825158
														XKR8	0.825102
														EFEMP2	0.822256
														PTPN22	0.821755
														EVA1C	0.821323
														MIR155HG	0.816878
														NNMT	0.81672
														SLC43A3	0.813014
														CXCL10	0.812569
														BCL2L12	0.809022
														MSR1	0.807732
														F11R	0.807666
														GPR65	0.807095
														CABP4	0.804496
														DPYD	0.802102
														CASP1	0.7987
														SOCS1	0.798384
														IGFBP2	0.798158
														SERPINH1	0.797869
														RAB42	0.794839
														PLEKHA4	0.794284
														SP140L	0.793144
														DENND2D	0.792818
														FAM114A1	0.792114
														GDF15	0.791459
														AC004067.5	0.789045
														TMEM154	0.789007
														KIAA0040	0.788114
														NIBAN1	0.785727
														MYO1G	0.783829
														PINLYP	0.781436
														CLEC5A	0.781152
														IL4I1	0.780743
														TNFRSF11B	0.780691
														PTPN7	0.780056
														FCGR3A	0.77972
														MAP1LC3C	0.778926
														TNFAIP8	0.777744
														CLCF1	0.77743
														CLIC1	0.775541
														LTF	0.775151
														CHI3L2	0.774752
														CSTA	0.773983
														CASP8	0.773123
														CD40	0.771016
														FABP5	0.76959
														PLAU	0.768371
														SIT1	0.76627
														AC114730.2	0.766065
														LTBR	0.763847
														NMI	0.76366
														FCGR2A	0.762948
														EMILIN2	0.762139
														IL2RG	0.761977
														ITGA5	0.761128
														LNCTAM34A	0.761003
														ETV7	0.758187
														GBP1	0.757948
														PYGL	0.757714
														PLEK2	0.757231
														PDCD1LG2	0.756565
														PLAT	0.753604
														CD2	0.753513
														CAPG	0.752283
														PDLIM1	0.751779
														ADAM12	0.749367
														CD3D	0.749237
														HSD3B7	0.748757
														ASCL2	0.747777
														CA3	0.747717
														SH2D2A	0.747587
														RUBCNL	0.747213
														FBP1	0.747161
														COL6A2	0.746608
														CTD-3128G10.7	0.746563
														UPP1	0.746543
														CARD8-AS1	0.746066
														ALOX5AP	0.743858
														OSMR	0.743712
														LY96	0.74191
														RBP1	0.741694
														CCL5	0.741456
														CALHM6	0.741366
														MAP3K7CL	0.741109
														MYBPH	0.741064
														IFI30	0.739987
														CD248	0.739016
														KDELR3	0.738364
														EVC2	0.737012
														ADGRE5	0.736657
														BATF	0.736655
														SLC16A3	0.735413
														HLA-DMB	0.734902
														RARRES2	0.733111
														CTC-297N7.9	0.732352
														PCOLCE	0.73224
														SRPX2	0.732065
														RNASE2	0.731631
														SMIM3	0.730882
														POSTN	0.730877
														KYNU	0.730725
														GZMA	0.729989
														TCIRG1	0.728227
														HTRA3	0.727885
														MEOX2	0.726708
														TEAD2	0.726364
														ZDHHC12	0.726035
														LGALS3	0.725958
														PDLIM4	0.725365
														SLC11A1	0.725134
														FBXO39	0.724514
														SAA1	0.723629
														BCL3	0.72331
														CLEC2B	0.723204
														SHISAL2A	0.722981
														TNFAIP6	0.722461
														CGAS	0.72234
														HLA-DQA1	0.722069
														APOL1	0.722046
														HOXB3	0.720934
														CCR5	0.720849
														FMOD	0.719895
														AGAP2-AS1	0.719055
														CTF1	0.718764
														NSUN7	0.718081
														PLA2G2A	0.717725
														SOCS3-DT	0.717585
														SHOX2	0.717136
														SERPINA3	0.716814
														KCNE3	0.71631
														VAV3	0.715365
														HS3ST3B1	0.714766
														COL4A2	0.714412
														RP11-124N14.3	0.713853
														G0S2	0.713763
														APOL4	0.71284
														FSTL1	0.711021
														SLC7A7	0.709896
														FCGBP	0.708673
														FES	0.708664
														TGIF1	0.708475
														LILRB3	0.708363
														TMEM220-AS1	0.708277
														UNC93B1	0.707998
														CST7	0.707616
														LINC01842	0.707283
														RINL	0.707064
														COL8A1	0.705774
														PARP12	0.705553
														LOXL1	0.705433
														SOCS3	0.705393
														CD48	0.705072
														CD3E	0.704891
														CD7	0.704824
														NUAK2	0.704588
														TAGLN2	0.703257
														AC064875.2	0.703198
														TNFSF14	0.70167
														CLEC18B	0.700454
														CASP6	0.69994
														C1S	0.699871
														SPRY1	0.699209
														CFI	0.69893
														CPQ	0.698844
														HOTAIRM1	0.698715
														HAMP	0.698427
														LRRC25	0.698279
														GAPT	0.697414
														TEAD3	0.697222
														B3GNT5	0.697126
														HOXA1	0.697068
														PTX3	0.694971
														PTPRN2-AS1	0.694589
														TCEA3	0.694555
														SECTM1	0.693783
														OSMR-AS1	0.693261
														HLA-DPA1	0.692836
														MARVELD1	0.692684
														NKG7	0.691601
														TRIM38	0.691534
														AQP5	0.690224
														GBP5	0.690135
														CTSC	0.689996
														TREM1	0.688995
														CD300LF	0.688937
														CYTIP	0.687893
														C2	0.687625
														FAM20A	0.687455
														ARAP3	0.687401
														CLDN23	0.686968
														PRF1	0.686904
														EPSTI1	0.685347
														DMRTA2	0.685163
														CXCL11	0.684738
														SIGLEC9	0.683554
														HK3	0.683273
														AC018816.3	0.683049
														LINC02587	0.682739
														HLA-DPB1	0.682601
														OSCAR	0.682415
														IMPA2	0.682048
														PPIC	0.681853
														LIF	0.681204
														LINC01943	0.681193
														RHOH	0.681009
														ELF4	0.680638
														LBX2-AS1	0.680305
														TUBB6	0.680246
														CASP5	0.68004
														GSAP	0.679874
														TIFA	0.679824
														USP30-AS1	0.679565
														P3H2	0.679475
														GIMAP2	0.678883
														COL4A1	0.678485
														CD79B	0.678101
														SPINT1	0.677175
														RUNX1	0.677018
														SLAMF8	0.677016
														PDE6G	0.676793
														BCL2A1	0.676177
														P2RY6	0.676086
														FCGR2B	0.675631
														SIGLEC7	0.675327
														MRC2	0.674669
														TPRG1	0.674406
														ARHGAP18	0.673973
														RP11-295G20.2	0.673572
														SPOCD1	0.673297
														COL1A1	0.672443
														DOK3	0.672384
														CTB-193M12.5	0.672345
														OCIAD2	0.671474
														GPR157	0.671057
														HOXB7	0.67102
														BACE2	0.670244
														IRF1	0.670239
														HLA-DOA	0.669614
														MMP14	0.669305
														LEF1-AS1	0.668672
														IKBIP	0.668207
														IL15	0.668121
														B3GNT7	0.667877
														SERPINE1	0.667742
														VNN2	0.667058
														RAB38	0.666994
														SNX20	0.666534
														PODNL1	0.666175
														WAKMAR2	0.665032
														SLC25A24	0.664417
														C16orf54	0.663942
														ZNF600	0.662913
														ADGRE2	0.662512
														LXN	0.6625
														IGF2BP2	0.66221
														RP11-84A19.3	0.66153
														FBXO17	0.661066
														LINC01503	0.660715
														FRRS1	0.660583
														PTGIR	0.659761
														LCTL	0.659576
														RAB27A	0.659573
														CPVL	0.659461
														ACTN1	0.658343
														CYP2S1	0.658184
														S100A3	0.658073
														GNGT2	0.657618
														PTGS1	0.657516
														RP11-93B14.9	0.655793
														S100A11	0.65545
														LATS2	0.65504
														DIRAS3	0.654599
														LRRN4CL	0.65406
														COL1A2	0.654032
														PSORS1C1	0.653816
														CD300A	0.653488
														STAC	0.653258
														SFRP4	0.652428
														COL5A1	0.651821
														APOC2	0.651762
														HLA-DQB1	0.651235
														MS4A6A	0.651138
														LAIR1	0.650713
														RBM47	0.649773
														GPR82	0.649706
														GALNT5	0.649705
														SNHG18	0.649222
														ARHGAP15	0.649123
														CLEC12A	0.64901
														HOXB2	0.648677
														SIRPG	0.648261
														HOXA5	0.648258
														GLRX	0.647832
														GZMH	0.647418
														OAS1	0.647396
														RUNX3	0.647335
														HCP5	0.647291
														PYCARD	0.647229
														CHRNA9	0.64656
														SLC49A3	0.646438
														SLC15A3	0.645686
														SLAMF6	0.645407
														SERPINB1	0.643993
														HPD	0.642738
														SOD3	0.642665
														UST-AS2	0.642461
														LINC01146	0.641815
														LOX	0.641551
														ARSD	0.641191
														H2BC9	0.640446
														GBGT1	0.640142
														CD300C	0.639911
														VSTM1	0.639753
														PLIN2	0.639718
														HOXC10	0.638789
														TMEM37	0.638591
														PLB1	0.638525
														MX2	0.6379
														LINC01841	0.637776
														AC108463.1	0.637726
														SLAMF1	0.636381
														HLA-DMA	0.636207
														FOSL1	0.635329
														HOXB4	0.634918
														TES	0.63387
														C5AR1	0.631658
														VDR	0.631457
														ADGRE1	0.631414
														TMEM176B	0.630517
														FKBP9	0.630399
														RDH10	0.630054
														SUSD2	0.629978
														ABI3	0.629465
														CXCR6	0.629173
														GGACT	0.629089
														SMAGP	0.62896
														CD96	0.628529
														CIITA	0.628293
														CXCL9	0.628184
														MSN	0.62762
														PCED1B	0.626739
														CD69	0.62587
														RP11-514O12.4	0.625749
														ALOX5	0.625596
														CATSPER1	0.624992
														PIK3CD-AS2	0.624917
														HOXC-AS2	0.624704
														LCK	0.624354
														PLK3	0.624226
														COL3A1	0.623779
														CCN4	0.62366
														CMTM7	0.623623
														GPR84	0.623491
														CD101	0.622156
														PTCRA	0.622051
														TNFRSF10C	0.621794
														SCIMP	0.621226
														PKIB	0.621152
														SASH3	0.620745
														SLC47A2	0.62014
														CAVIN3	0.619664
														TNNI2	0.619431
														WI2-87327B8.2	0.619271
														PVT1	0.618622
														TMEM176A	0.618551
														CEBPD	0.617871
														HOXD11	0.617371
														MYL12A	0.617326
														LENG9	0.617078
														LINC01270	0.615934
														OAS2	0.615767
														RBMS1	0.615743
														CCDC8	0.615415
														BATF3	0.615182
														ARHGAP9	0.615105
														IL2RB	0.615075
														RP1-198K11.5	0.614907
														CXCR3	0.614706
														SPAG4	0.614705
														PTGER4	0.614694
														SERPINB8	0.614652
														MMP11	0.61465
														AC010226.4	0.613906
														GPNMB	0.613622
														LPAR6	0.612845
														HP	0.612411
														ARL11	0.612341
														RP11-742B18.1	0.61202
														IBSP	0.61173
														DERL3	0.611658
														S100A9	0.611408
														PARVG	0.610868
														SLC25A45	0.610689
														LINC01579	0.610513
														RIPK3	0.610459
														ZBTB42	0.610048
														GZMK	0.609887
														CRYBG1	0.609834
														SPINK8	0.608959
														CYBA	0.608784
														SLC27A3	0.608491
														MACC1	0.608297
														CTSW	0.608035
														TENT5B	0.607742
														EMILIN1	0.607327
														EN1	0.6072
														CD8B	0.607049
														PLAC8	0.606769
														CCRL2	0.606518
														RHOD	0.606168
														C1RL-AS1	0.605724
														CD3G	0.605712
														CFB	0.60484
														FXYD5	0.604553
														NOX4	0.604494
														HDHD3	0.604412
														PCED1B-AS1	0.604122
														CYTL1	0.603352
														GPR141	0.603341
														LUM	0.603305
														NKX2-5	0.602984
														GNG12	0.602182
														AEBP1	0.601826
														ST8SIA4	0.601674
														CFH	0.601444
														MGP	0.60129
														CD52	0.600795
														LCP2	0.600596
														CTSS	0.599916
														HOXB-AS1	0.599575
														ECSCR	0.599273
														C9orf64	0.59914
														OTP	0.598978
														COL5A2	0.598152
														HLA-DRB1	0.597902
														LILRB2	0.597565
														RGS16	0.597359
														ST14	0.596965
														GCH1	0.596046
														RP11-696D21.2	0.595535
														RP11-565P22.2	0.595387
														TXLNB	0.595331
														LINC02611	0.595031
														MMP9	0.594906
														RNASE4	0.594871
														C15orf48	0.594698
														FAM177B	0.594639
														RP11-680F8.1	0.59434
														EPHX3	0.59407
														IRF7	0.593873
														CDC42EP5	0.593634
														RYR3-DT	0.593562
														LYZ	0.593319
														RP11-686D22.4	0.593014
														PEAK3	0.592948
														PSRC1	0.592935
														MMP19	0.592133
														PELATON	0.592105
														SNAI1	0.591812
														HOXD10	0.591479
														SPON2	0.591248
														HCST	0.591135
														FAM183A	0.590926
														SOD2	0.590442
														C6orf141	0.590321
														NME8	0.590273
														ITGB3	0.590061
														ZAP70	0.590001
														PLA2G5	0.589651
														DYNLT5	0.589315
														SAMD9L	0.589073
														RPS6KA1	0.588552
														GALNT3	0.588451
														LOXL1-AS1	0.588405
														CD163	0.588395
														NFAM1	0.588354
														HOXA3	0.588311
														IL18	0.588051
														TMEM61	0.587633
														STC1	0.58746
														TTC12	0.587272
														LINC02084	0.587123
														CTHRC1	0.586603
														TRPM8	0.585948
														LILRA5	0.585889
														CD68	0.585853
														MYO1F	0.585558
														CAVIN1	0.585526
														FAM181A	0.585518
														FLNC	0.585204
														CTD-2035E11.4	0.584127
														ADA2	0.584083
														PLBD1-AS1	0.584059
														GPBAR1	0.583821
														ARL9	0.583802
														CLEC7A	0.583445
														PHLDA2	0.583279
														DDIT4L	0.58309
														TLR2	0.582742
														BX470102.3	0.582107
														IGF2BP3	0.582104
														PRECSIT	0.582049
														MPZL3	0.581749
														CDCP1	0.581684
														MLKL	0.581548
														RP11-403A3.3	0.581316
														FKBP1C	0.58122
														ALPK1	0.581197
														CRNDE	0.581181
														HCG21	0.581028
														GNG5P2	0.580884
														CLEC18C	0.580881
														NAMPT	0.580838
														PDIA5	0.580788
														OASL	0.580627
														SLC2A10	0.580114
														SEC24D	0.579689
														NAT1	0.579355
														TRPV2	0.578966
														ECHDC2	0.57884
														ITGAL	0.578614
														RGS22	0.578493
														AC010729.2	0.57843
														TNFRSF4	0.578338
														KLHDC7B	0.577857
														FBLN5	0.577846
														BCAT1	0.577747
														LINC02285	0.577388
														CD93	0.577268
														WWTR1	0.577227
														FPR1	0.577086
														HOXC4	0.577077
														HMOX1	0.576863
														HSPB6	0.57654
														ADAMTSL4	0.576108
														TSTD1	0.575792
														RP11-7I15.4	0.575511
														GNLY	0.574958
														HOXC9	0.57495
														RELB	0.574854
														ICAM1	0.574697
														DYRK3	0.574463
														FAAP24	0.574462
														FZD2	0.574256
														S100A8	0.574206
														BST1	0.573988
														ERP27	0.573818
														RDH5	0.57377
														TM4SF1	0.573744
														LINC01358	0.57325
														LYN	0.573164
														ADM	0.573162
														STXBP2	0.573091
														RP11-435O5.7	0.572785
														S100A2	0.572648
														SOCS2	0.572558
														HLA-DRB5	0.572062
														MX1	0.571423
														H2AJ	0.570974
														CTBS	0.570907
														POTEE	0.570884
														PARP9	0.570855
														FCHSD1	0.570653
														TMEM35B	0.570499
														JHY	0.570494
														ARHGAP25	0.570311
														TCAF2	0.570248
														RP11-703I16.1	0.570023
														WWTR1-AS1	0.569999
														ITPRIPL1	0.569945
														FERMT3	0.569754
														LDLRAD2	0.56973
														HOXC6	0.569545
														EYA4	0.569447
														TOR4A	0.569152
														COL8A2	0.569016
														RP5-1086K13.1	0.568575
														TLR8	0.56831
														FGL2	0.567874
														PIK3R6	0.567416
														LINC01504	0.567208
														SLFN12	0.567185
														PROCR	0.56715
														PSMB9	0.567131
														NCF2	0.566542
														GALM	0.566207
														RP11-498E2.9	0.566176
														TCF7	0.565638
														TMCO4	0.565542
														TLR1	0.565486
														MYZAP	0.565278
														GJC1	0.565255
														AC002398.12	0.565069
														CEP112	0.564959
														WEE1	0.56486
														AOX1	0.564387
														MGST2	0.564329
														RP1-232P20.1	0.564312
														CD80	0.564104
														RP11-479J7.2	0.563995
														SWAP70	0.563671
														TCF23	0.563461
														C6orf15	0.563419
														HLA-DRA	0.562981
														SLC22A18	0.562446
														RP4-647J21.1	0.562304
														LINC02432	0.56208
														SLC16A4	0.561976
														MOXD1	0.561659
														PSMB8-AS1	0.561649
														CDK2	0.561433
														SSH3	0.560956
														TENT5A	0.560938
														HOXA-AS2	0.560895
														CAV2	0.560791
														DPEP1	0.560538
														RP11-522B15.3	0.560455
														PTTG1	0.559987
														AC005083.1	0.559888
														LINC01993	0.559665
														SH2D1A	0.559504
														IL13RA2	0.55906
														SLC2A9	0.559042
														POGLUT3	0.559003
														OLFML3	0.558971
														TK1	0.558345
														NAALADL1	0.558326
														MYD88	0.558293
														LINC01506	0.558193
														AP000695.4	0.557993
														HSPA6	0.557957
														C10orf55	0.557873
														RP11-1398P2.1	0.557824
														ICAM3	0.557257
														OTOS	0.556969
														C1orf54	0.556794
														RP11-544M22.13	0.556701
														POTEF	0.556594
														ASB9	0.556538
														LINC00601	0.556373
														BDKRB2	0.556301
														NCF4	0.556245
														SPP1	0.556167
														ITGB2	0.556075
														MT1M	0.555546
														MYCBP	0.555526
														IL10	0.555457
														JAK3	0.555452
														DPP4	0.554864
														LAT2	0.554702
														GAS2L3	0.554108
														CTD-3157E16.2	0.553928
														CDC20	0.553802
														CPA4	0.553668
														CATIP-AS1	0.553499
														LNCOG	0.553497
														HOTAIR	0.55337
														APOBR	0.552915
														ACTN1-AS1	0.55288
														APOBEC3B	0.55276
														TTC26	0.552702
														LRRC36	0.552628
														MIR924HG	0.552544
														ZNF217	0.552354
														LINC01273	0.551686
														CTD-2342N23.3	0.55155
														FPR2	0.551041
														MICALL2	0.55062
														TOM1L1	0.550515
														CCDC194	0.549801
														SNHG26	0.54967
														H2BC12	0.549654
														CP	0.549569
														MTMR11	0.549449
														GPX7	0.549063
														LOXL4	0.548745
														TEAD4	0.548674
														IGFLR1	0.548572
														LRMDA	0.548526
														LILRA2	0.548413
														FGFRL1	0.548298
														EFNA4	0.547806
														DEPP1	0.547718
														TMBIM1	0.547213
														SHCBP1	0.54718
														RP11-159N11.4	0.547015
														FAS	0.546883
														SKAP1	0.546863
														CITF22-92A6.1	0.546844
														ITGA6-AS1	0.546778
														MYOF	0.546692
														TAFA3	0.546464
														CCR2	0.546147
														CCL20	0.54608
														SAA2	0.546077
														C11orf21	0.546058
														LINC01914	0.545368
														NFKBIZ	0.545008
														FCER1G	0.544373
														RP4-569M23.2	0.54406
														SDC1	0.54402
														DOK2	0.543933
														CHRNA1	0.54377
														RP11-545E17.3	0.543763
														ANKRD53	0.543756
														PARP15	0.543153
														HEBP2	0.543106
														FNDC3B	0.54279
														ESM1	0.542453
														ANGPT2	0.542313
														ENPP1	0.542216
														ADAM33	0.542053
														RP11-963H4.3	0.541951
														CD33	0.541619
														CTB-70G10.1	0.54128
														SOCS2-AS1	0.541147
														POTEI	0.540784
														GAPLINC	0.540713
														BGN	0.540487
														TRAT1	0.540223
														C1orf162	0.540024
														VIM	0.539967
														BEST4	0.539698
														HOXA4	0.539692
														ABRACL	0.539625
														OLFML2A	0.53961
														GMFG	0.539358
														CD180	0.539329
														VWA1	0.539298
														VAMP8	0.539253
														MICB	0.539105
														RP11-686D22.8	0.539014
														TGFB2	0.538999
														DYNLT4	0.538862
														TMEM159	0.538416
														RP11-1035H13.3	0.538133
														HERC5	0.537775
														CTD-3092A11.2	0.537515
														CCDC182	0.53707
														IL7R	0.53681
														PDGFA	0.536387
														SERTAD1	0.536357
														MPZL2	0.536357
														LY75	0.536311
														H2AC20	0.535977
														KMO	0.535748
														MEIS1-AS2	0.535267
														DEPDC1	0.535082
														HOXA7	0.534951
														SLC1A5	0.534856
														GFI1	0.534843
														ASF1B	0.534179
														GPRC5A	0.534093
														ACOT12	0.533255
														HOXA6	0.533076
														KHNYN	0.532954
														ACAA2	0.532687
														RHOJ	0.532568
														LILRB1	0.532434
														PPP1R3B	0.53238
														RP11-5C23.1	0.53234
														B3GNT8	0.532287
														FUCA2	0.532273
														HACD4	0.531931
														RP3-337O18.9	0.531755
														HOXC11	0.531499
														CYTH4	0.531418
														HAVCR2	0.531389
														TMEM217	0.531298
														ULBP3	0.531062
														E2F7	0.530959
														MILR1	0.530712
														FCGR1A	0.530415
														CTB-25B13.12	0.530389
														RP11-469H8.6	0.52938
														DES	0.529372
														TWIST1	0.52853
														CCR5AS	0.528358
														CHEK2	0.528076
														FAH	0.528021
														FOXJ1	0.527242
														DAPP1	0.527091
														S100A13	0.527021
														TRIM6	0.526913
														ITK	0.526878
														TRAF3IP3	0.526825
														FHOD1	0.526524
														DNAJC22	0.526463
														CD274	0.526322
														GPR18	0.526321
														CDK6-AS1	0.526183
														CENPA	0.525951
														RP11-157F20.3	0.525841
														PPCS	0.525678
														SEC61G	0.525314
														GLIPR1	0.525254
														IL1RN	0.525229
														CD300LB	0.525091
														SEMA3F	0.524845
														DTX2	0.52465
														TEX26	0.52461
														CFD	0.52456
														DUSP6	0.524385
														RP11-566J3.2	0.524181
														RP11-986E7.7	0.52409
														RP11-253M7.1	0.523962
														HSPB7	0.523594
														LINC01995	0.52331
														CCNB1	0.523287
														RP11-503C24.2	0.523173
														EHD4	0.522964
														LGALS9	0.522807
														IQGAP1	0.522473
														MICA	0.522289
														GAB3	0.522267
														SOCAR	0.522101
														FCRL6	0.522075
														LINC01150	0.521849
														BST2	0.521826
														SYTL3	0.521742
														H3C8	0.521224
														BTN2A2	0.521137
														RP11-437L7.1	0.521048
														RETN	0.521018
														NUP153-AS1	0.520536
														EPHA2	0.520374
														FPR3	0.520292
														RP1-102E24.8	0.52018
														CENPS	0.519721
														CLEC17A	0.519704
														TGFBI	0.519695
														GUCY2C	0.519608
														LINC00900	0.519552
														LILRA6	0.519349
														GPR171	0.519033
														KCNE4	0.51882
														ZNF114-AS1	0.518505
														CFAP45	0.518188
														HOXC-AS1	0.518115
														CIDEB	0.517839
														GPR3	0.517775
														RP5-906C1.1	0.51759
														DNAI4	0.517499
														S1PR3	0.517238
														LAMC1	0.517208
														RNASE3	0.517187
														F2RL2	0.517139
														SYDE1	0.517027
														IFI44	0.516906
														XCL2	0.516902
														IQGAP2	0.516837
														MR1	0.516414
														PTPN6	0.516385
														ROR1	0.516287
														RASEF	0.515996
														CD72	0.515084
														GCK	0.5149
														HOXA2	0.514802
														SLA	0.514586
														IL7	0.51452
														BTBD19	0.514414
														H2AC19	0.514301
														POTEJ	0.514287
														TMEM220	0.514191
														GLMP	0.514162
														IL2RA	0.513394
														CD300E	0.513206
														ACP3	0.513195
														SERTAD3	0.51297
														H2BC11	0.51285
														EMP1	0.512843
														SKAP2	0.512718
														TGFB1I1	0.512664
														HOXC8	0.512582
														SCAT1	0.512504
														TNFRSF1A	0.512359
														PDZK1IP1	0.51215
														ICOS	0.512123
														HOXD13	0.511845
														RP11-820I16.1	0.511494
														TREML2	0.511222
														IKBKE	0.511083
														RPL39L	0.510854
														ASPN	0.510758
														CYP19A1	0.51058
														FZD6	0.510392
														LRRC32	0.510247
														S100A10	0.510084
														TRIP6	0.510083
														FBLIM1	0.510034
														OPLAH	0.509791
														CD37	0.509724
														ZNF8-DT	0.509483
														STAT5A	0.509323
														PRAC2	0.509195
														LOXL2	0.509003
														RP11-4C20.3	0.508909
														AC000067.1	0.50866
														FAM181A-AS1	0.508623
														PDCD1	0.508604
														PLEK	0.50822
														CEP55	0.508102
														IL32	0.507686
														CD86	0.507529
														RCN3	0.507453
														VIM-AS1	0.507347
														PAX3	0.507096
														PHF11	0.50705
														POTEG	0.506668
														FAM20C	0.506304
														SHROOM3	0.506301
														PRSS23	0.506199
														LGALS12	0.505855
														ANXA2R	0.505583
														OR51E1	0.505434
														SIRPB2	0.50529
														RBPMS	0.505207
														MYL9	0.505045
														NR2F2-AS1	0.504932
														RP11-452C13.1	0.504895
														RP11-256I23.3	0.504599
														LLNLR-304G9.1	0.504479
														GPR31	0.504357
														ARPC1B	0.504005
														MDK	0.503937
														LINC01871	0.503879
														AC124789.1	0.503861
														EPHA1	0.503826
														ULK4	0.503742
														LAMP3	0.503728
														IER5L	0.503697
														HCLS1	0.503658
														AC093673.5	0.503453
														MUC1	0.503437
														LINC01091	0.50339
														F3	0.503389
														CEACAM1	0.503151
														THEMIS2	0.502817
														CD40LG	0.502612
														PI3	0.502128
														KCNN4	0.502033
														NPNT	0.501757
														AC002398.13	0.501521
														LAMB1	0.501176
														TNFAIP3	0.500903
														ZNF530	0.500729
														ENPEP	0.500356
														C7orf57	0.500248
														ARL14EPL	0.500202
														AP000695.6	0.500111
														LINC02308	0.4999
														PTGFRN	0.499839
														TMEM106A	0.499824
														ZNF236-DT	0.499679
														DUSP23	0.499622
														GBP2	0.49962
														ATF3	0.4996
														RP11-872D17.8	0.499379
														HAAO	0.499366
														CMYA5	0.499109
														SBF2-AS1	0.499053
														SPI1	0.499041
														RP11-1334A24.6	0.498851
														UBE2S	0.498587
														CD44	0.498511
														YBX3	0.498382
														RCAN3	0.498341
														CDCA8	0.498305
														DUSP10	0.498179
														ELDR	0.497859
														ISG15	0.497859
														GADD45A	0.497737
														RP11-214O1.2	0.497671
														FOXS1	0.497211
														STX11	0.497161
														HNRNPCL1	0.497088
														CD14	0.496968
														MXRA5	0.496476
														DSG2	0.496456
														LINC02100	0.496297
														FASLG	0.496244
														KRT75	0.496236
														PRAM1	0.49592
														CHST6	0.495736
														SLC16A5	0.495726
														SAA2-SAA4	0.495703
														RDM1	0.495565
														PYHIN1	0.495435
														PPP1R36	0.495361
														RP11-704J17.5	0.495005
														UBASH3A	0.494957
														PI4K2B	0.494783
														KLHDC7B-DT	0.494775
														CD247	0.494586
														TRIM5	0.49446
														TMEM238	0.494403
														MFAP4	0.494374
														MS4A4A	0.49381
														RNASE6	0.493783
														RP11-303E16.2	0.493776
														CARD6	0.493578
														RP11-6I2.3	0.493272
														C3	0.49325
														HORMAD2	0.493232
														IKZF3	0.493124
														SERPINF1	0.492746
														PDLIM7	0.492399
														CD302	0.492207
														CARD9	0.492003
														ANPEP	0.491998
														RP11-262A16.1	0.491922
														FAM166C	0.491729
														MT1A	0.491521
														HLA-F	0.491411
														ADSS1	0.491373
														IDO1	0.491275
														MFAP2	0.491176
														UCP2	0.491133
														HCK	0.491125
														CEACAM4	0.491025
														SMIM10	0.49057
														LAMC3	0.490567
														CARD19	0.490369
														CD5	0.48984
														INAFM1	0.489568
														KCNK13	0.489546
														CDKN2C	0.489337
														BTK	0.489148
														AC002456.2	0.489097
														PCOTH	0.488781
														CCL2	0.488685
														SLC66A3	0.488655
														ISL2	0.488619
														PCLAF	0.488529
														GPR1	0.488356
														EIF3CL	0.488207
														RP11-257O5.4	0.48818
														ITGA3	0.488106
														LGALS1	0.487673
														PPM1M	0.487511
														P3H1	0.487398
														RP1-122K4.2	0.487338
														CTD-2192J16.22	0.487277
														CCDC153	0.487265
														CSF2RB	0.487239
														ALDH3A1	0.487149
														IGFBP3	0.487042
														LUCAT1	0.486952
														EMILIN3	0.486922
														STING1	0.48691
														RP11-214O1.3	0.486841
														MOCOS	0.486772
														PIFO	0.486768
														GSX2	0.486695
														SP110	0.48664
														LINC01342	0.486578
														CDKN3	0.486576
														AC009495.2	0.486339
														MAP3K20	0.486082
														MYL4	0.486029
														RP11-903H12.5	0.485759
														ELK3	0.485469
														VEGFA	0.485335
														H19	0.485319
														LINC01614	0.485083
														RIN1	0.485065
														CSAG1	0.484982
														HOXA-AS3	0.484773
														RP11-403A3.2	0.484665
														LINC00941	0.484425
														H2AC18	0.484385
														HGF	0.483995
														RP11-84C10.2	0.483649
														ARSJ	0.483437
														FAM3D	0.482942
														RAB36	0.482941
														LINC02773	0.482735
														LAMA2	0.482485
														PRPS2	0.482384
														LINC02817	0.482238
														COL6A3	0.481971
														EHD2	0.481873
														RP11-515I12.1	0.481855
														CHAF1B	0.481831
														C22orf34	0.481692
														ECM2	0.481655
														CENPK	0.4813
														ETV2	0.481256
														SLC52A1	0.48124
														HLX	0.481208
														APOC4-APOC2	0.481058
														LINC01275	0.48103
														CD109	0.481009
														DDX60L	0.480912
														REEP4	0.480837
														CCDC140	0.480663
														RP11-848P1.3	0.480464
														ZNF683	0.480381
														ITGB3BP	0.480256
														SPRY4	0.480229
														IFITM2	0.480178
														CITF22-49E9.3	0.479925
														KCTD14	0.479891
														KIF2C	0.479823
														PMEL	0.479774
														TRIM22	0.479763
														RP11-879F14.2	0.479694
														AURKA	0.479685
														SP140	0.479638
														SLC17A9	0.479566
														TGM5	0.479493
														HOXC13	0.47946
														RAP1B	0.479389
														SAMD9	0.479219
														SPN	0.479055
														CELSR1	0.478988
														ZSCAN5A	0.478967
														LINC00968	0.478918
														ACCS	0.478915
														HHEX	0.478637
														DEF6	0.478561
														PAUPAR	0.478529
														L3MBTL4-AS1	0.478451
														LINC01638	0.478434
														MS4A4E	0.478058
														THBD	0.477723
														COL15A1	0.47762
														CKS1B	0.477488
														TRIP10	0.477386
														NLRC4	0.477206
														LINC01936	0.477143
														IL1RAP	0.477099
														ADAP2	0.477002
														TNFAIP8L2	0.476776
														RP3-340N1.2	0.476725
														RP5-875H18.9	0.476718
														DCTD	0.476619
														MND1	0.476565
														KIF9	0.476505
														GPR183	0.475932
														LINC02521	0.47588
														TNFSF8	0.475774
														RP5-899E9.1	0.475733
														LST1	0.475431
														CLDN7	0.475341
														TRPM4	0.475233
														TACC3	0.475149
														MAN1C1	0.475071
														LINC01198	0.475016
														DLGAP5	0.474972
														CTA-384D8.34	0.474796
														FABP7	0.474578
														RP11-195F19.9	0.474243
														EVI2B	0.474206
														RRM2	0.474091
														LINC01711	0.474048
														FUOM	0.474019
														ATP2A3	0.473981
														EOMES	0.473928
														FAM111A	0.473569
														ALDH3B1	0.473408
														ESPNL	0.472964
														TRIM21	0.472913
														RGS3	0.472895
														CD74	0.472876
														IL6	0.472789
														PTPRC	0.472701
														SLC12A7	0.472668
														HOXA10	0.472577
														IL16	0.472519
														HLA-DQB2	0.472457
														KIAA2012-AS1	0.472417
														BIRC3	0.472255
														SMCO2	0.472243
														TFEC	0.472238
														IRX5	0.472183
														VAMP5	0.472075
														TYMS	0.472005
														NLRC5	0.471722
														KIF20A	0.471581
														H2BS1	0.47152
														CXCR4	0.471443
														CTC-378H22.1	0.471299
														AMIGO2	0.471213
														GYPC	0.470905
														HSH2D	0.470809
														VAV3-AS1	0.470625
														HLA-DQB1-AS1	0.470425
														C1QTNF2	0.470246
														YDJC	0.470134
														ARHGAP29-AS1	0.470003
														RP11-473M20.16	0.469687
														PLVAP	0.469657
														KRT80	0.469652
														LINC02381	0.46957
														FCN3	0.46953
														LGR6	0.469521
														POC1A	0.469144
														RP11-507B12.2	0.469054
														ZNF503-AS2	0.468986
														CCR1	0.468965
														ZMYND12	0.468796
														RARRES1	0.468532
														TCF19	0.46831
														GJA4	0.468296
														PARPBP	0.468165
														BATF2	0.467819
														IRAK2	0.467499
														LCP1	0.467209
														LRR1	0.467168
														LINC00092	0.466966
														ZNF816	0.466681
														CTD-2227E11.1	0.466655
														HORMAD2-AS1	0.466428
														MCEMP1	0.466137
														SKA1	0.466118
														PPP1R14B-AS1	0.466089
														ZNF888	0.465771
														RP11-403A21.1	0.465738
														KIF23	0.465679
														MAP3K6	0.465666
														RP11-838N2.5	0.465648
														NFE2L3	0.465578
														STAC3	0.46534
														NDUFA4L2	0.465305
														MAB21L2	0.465108
														MCAM	0.464804
														XAF1	0.464786
														CSF3R	0.464663
														APCDD1L	0.464652
														XXbac-BPG181M17.5	0.46465
														ACSS3	0.464567
														RP11-218E20.5	0.46446
														RP11-121A8.1	0.464299
														ITGB7	0.464264
														LINC00484	0.464173
														RP11-459I19.1	0.463857
														RP11-848P1.2	0.463803
														TLR3	0.463701
														CTD-2207P18.1	0.463699
														LOXL3	0.463474
														CTD-3035K23.7	0.463219
														P2RY10	0.463116
														LINC01058	0.463085
														HGD	0.463027
														EPS8L1	0.463007
														FN1	0.462878
														LINC02785	0.462868
														NLRP12	0.462855
														CDC6	0.462848
														CDCA2	0.462358
														DRC1	0.461978
														STEAP1	0.461968
														RP11-374M1.5	0.461518
														PITX1	0.461512
														TRADD	0.461447
														RP3-393E18.2	0.461426
														RP11-181E10.3	0.461383
														AFAP1L1	0.461303
														KIF18A	0.461159
														ARL4C	0.461148
														LINC01508	0.460735
														VAV1	0.460675
														GZMB	0.460634
														HSPG2	0.460382
														ZNF552	0.460257
														RP11-283G6.5	0.460143
														ZC3H12D	0.46012
														RP11-362F19.3	0.45997
														CAV1	0.459936
														PLSCR2	0.459934
														FNDC11	0.459903
														SLC39A8	0.459867
														DNAAF3	0.459646
														TMEM150B	0.459255
														IL9R	0.459053
														TBX19	0.458994
														C21orf62	0.458952
														PAXIP1-AS2	0.458939
														MBNL3	0.458938
														CCDC125	0.458817
														RP11-157J24.2	0.458565
														VENTX	0.45855
														LGALS9B	0.458541
														LINC01812	0.458186
														RP11-246K15.1	0.457959
														BIRC5	0.457939
														C2orf91	0.457758
														OLFML1	0.457651
														LINC02036	0.457436
														CFAP61	0.457337
														OSR2	0.457319
														GPSM3	0.457288
														COPZ2	0.457244
														CD53	0.457192
														SPATA1	0.456968
														LINC01929	0.456542
														ST20	0.456531
														SCIN	0.456494
														STBD1	0.456142
														HTATIP2	0.45613
														LINC01271	0.456105
														KRT7	0.455911
														FRZB	0.455794
														KLHDC8A	0.455788
														CXCR2	0.455705
														IFITM3	0.455216
														P4HA2	0.455134
														TMEM158	0.454952
														FGR	0.454516
														CD19	0.454306
														CEBPA	0.454289
														RASSF5	0.454279
														BANK1	0.453862
														RP5-1091N2.9	0.45363
														RP11-5C23.2	0.453476
														ANGPTL6	0.453285
														SAMSN1	0.453244
														AC108676.1	0.453138
														TBXAS1	0.453136
														ARHGEF19	0.453129
														IL12RB1	0.453106
														CCDC89	0.45302
														ELF5	0.452902
														GNA15-DT	0.452882
														LYRM4-AS1	0.452842
														CTD-2263F21.1	0.452832
														CLCNKB	0.452369
														IFIH1	0.45231
														LRG1	0.452261
														VGLL2	0.452199
														CD28	0.451962
														RP5-1057J7.7	0.451889
														ANKK1	0.451706
														NKX3-2	0.451668
														CTD-2035E11.3	0.451573
														LINC02447	0.451556
														C4orf47	0.451346
														C2orf66	0.451345
														DENND1C	0.4513
														LACTB2-AS1	0.451205
														GNA15	0.451134
														GPR132	0.450864
														RP3-439F8.1	0.450852
														IL15RA	0.450798
														CLECL1	0.450532
														HOXC-AS3	0.450366
														ARSL	0.450248
														F13A1	0.450232
														HOXB13	0.449887
														CASP10	0.449867
														PRSS36	0.44986
														MAP2K3	0.449561
														LDHA	0.449388
														PDLIM3	0.449367
														COSMOC	0.449311
														SLAMF7	0.449279
														RAD54B	0.449268
														GPR160	0.449261
														HOXD9	0.44873
														S100A5	0.448712
														SIRPB1	0.448545
														H3C6	0.448526
														LINC02015	0.448487
														MELK	0.448485
														SIGLEC14	0.448478
														PTGER2	0.448274
														CCNB2	0.448155
														CBR1	0.44811
														TROAP	0.447751
														XCL1	0.447692
														AC015987.1	0.447675
														C9orf135	0.447627
														CD226	0.447623
														CASP7	0.447587
														AJ011932.1	0.447477
														RILP	0.447398
														KIF4A	0.44733
														IGSF6	0.447237
														MYBL2	0.447204
														CD70	0.447192
														TNC	0.44712
														RTP4	0.447061
														DNAH11	0.446984
														CCR4	0.446965
														ADAMTS3	0.446936
														FOXD3-AS1	0.446924
														TNFAIP2	0.446862
														CHST2	0.446419
														FILIP1L	0.446307
														CCNA2	0.446225
														TREM2	0.446129
														EID3	0.446095
														PIPOX	0.446038
														RP11-276H7.2	0.445948
														FHL3	0.445938
														ANTXR2	0.445899
														CTB-138E5.1	0.445885
														CA9	0.445752
														ADIG	0.445414
														TP53RK-DT	0.44482
														LINC01385	0.444692
														PABPC4L	0.444573
														LINC02709	0.444495
														LINC01111	0.444492
														ASGR2	0.444238
														CYP27A1	0.444198
														LINC02166	0.444181
														RP11-148B18.4	0.444179
														LIF-AS2	0.444152
														LRGUK	0.444085
														HRH1	0.44405
														GINS2	0.444041
														FZD1	0.443855
														NRM	0.443836
														MMRN1	0.443782
														AC061992.2	0.44367
														MAOB	0.443574
														LY86	0.443224
														RP11-236L14.2	0.443191
														C7orf31	0.443177
														AGR3	0.443091
														PDCD6IP-DT	0.443057
														CDCA4	0.442746
														TNFSF10	0.442746
														CEBPB	0.442239
														DUSP5	0.442198
														CD6	0.44217
														ORC1	0.44204
														H4C14	0.441894
														ZNF503-AS1	0.441812
														NTAN1	0.441597
														DKKL1	0.441523
														ANKRD22	0.441497
														TGFB2-AS1	0.441482
														IL4R	0.441469
														SERPINF2	0.441465
														CTD-3094K11.1	0.441415
														WDR38	0.44104
														CHODL	0.440746
														AC003090.1	0.440693
														GBP3	0.440635
														RP11-155G14.6	0.440592
														ERVK9-11	0.440551
														TYROBP	0.440481
														HILPDA	0.44046
														NMUR1	0.440402
														LPIN3	0.440357
														FAM87B	0.440072
														CCDC102A	0.439592
														CENPU	0.439563
														LINC02513	0.439547
														SLAMF9	0.439459
														LINC02525	0.439395
														ITGBL1	0.439259
														CXCL8	0.439075
														RIPOR3	0.438989
														SIGLEC5	0.438877
														SOWAHD	0.438829
														DNAH9	0.438612
														ARID5A	0.438474
														VNN1	0.437859
														PSTPIP2	0.437814
														AC145343.2	0.437613
														BAALC-AS1	0.437502
														NDC80	0.437317
														E2F8	0.437281
														MAGEA12	0.436877
														SPA17	0.436764
														LINC02207	0.43651
														MAP4K1	0.436472
														SCNN1B	0.436415
														LINC01571	0.436339
														TCIM	0.436337
														SPATA18	0.436033
														AP1S3	0.435957
														EFNB2	0.435677
														RP11-49I11.4	0.435531
														HOXC13-AS	0.435422
														F8A3	0.435341
														ACE	0.435246
														NRP1	0.435245
														ATAD3C	0.434883
														OIP5	0.434767
														GRAP	0.434707
														RBPMS-AS1	0.434521
														PCDHB1	0.434449
														RP11-61L19.2	0.434283
														OTX1	0.434198
														FBLN7	0.434171
														CEP250-AS1	0.434158
														SLC2A4RG	0.434148
														RP11-80H8.4	0.434051
														ATP5MGL	0.433901
														MYG1-AS1	0.433737
														ADGRL4	0.433693
														CLIC3	0.433663
														ATP8B3	0.433518
														RP11-775D22.2	0.433486
														ITGA1	0.433464
														FAM156B	0.433445
														MAB21L1	0.433303
														TP53I13	0.433289
														LINC02869	0.433045
														C17orf64	0.432904
														HOXB-AS2	0.432777
														AC084117.3	0.432677
														AC074011.2	0.432548
														NEIL3	0.432411
														PIWIL4	0.43217
														RP11-174G6.1	0.432101
														SERINC2	0.431959
														TMIGD3	0.431793
														C3orf52	0.4317
														FPGT	0.431604
														SPATA17	0.431473
														RP11-770E5.1	0.431375
														RAD51	0.431225
														AGTR1	0.431079
														HJURP	0.430952
														CDC42BPG	0.430844
														TULP1	0.430817
														AQP9	0.430772
														LMNTD2	0.430674
														LINC02623	0.430605
														UBE2C	0.430569
														OAS3	0.43021
														THBS1	0.430187
														SLC37A2	0.430149
														DLGAP1-AS1	0.430065
														LINC01780	0.42991
														CTD-2325P2.4	0.429813
														AURKB	0.429681
														MTFR2	0.429417
														NCKAP1L	0.42913
														PDGFRL	0.429123
														CATSPERB	0.429025
														PABPC3	0.428945
														LINC02328	0.42818
														MMP2	0.428139
														ARNTL2	0.427947
														GATA3	0.427719
														RP1-16A9.1	0.427668
														VSIG4	0.427654
														NMNAT3	0.427423
														GGN	0.427241
														HSPB1	0.427208
														C1orf87	0.427168
														KLF17	0.427151
														MANCR	0.427064
														CTC-441N14.2	0.426852
														C8orf88	0.426638
														CCL23	0.42649
														IL10RA	0.426344
														SSC5D	0.426194
														SPC24	0.426188
														CTD-2288F12.1	0.426181
														LINC02026	0.426015
														CDC25C	0.425948
														PXDNL	0.425784
														MAGED4B	0.425672
														TFPI2	0.425284
														DEDD2	0.425059
														RP11-1149O23.3	0.425
														EPHB4	0.425
														RP11-342M1.3	0.42454
														VRK2	0.424525
														SCML4	0.424347
														LILRB4	0.424327
														MTHFS	0.424299
														LINC00886	0.424043
														GALNT12	0.423943
														TNFRSF10D	0.423837
														HMGA2	0.423776
														ZNF468	0.423774
														SYNC	0.42373
														NOD1	0.423704
														RP11-286H14.4	0.423628
														LINC02384	0.423582
														TMEM106C	0.423578
														TRG-AS1	0.423577
														XXyac-YX65C7_A.2	0.423423
														CLEC4A	0.423363
														RP11-1080G15.2	0.423134
														TRIM61	0.422996
														AREG	0.422833
														C1QB	0.422716
														LINC01831	0.422549
														RGS1	0.422278
														EXOSC10-AS1	0.422272
														IRF5	0.422164
														CDC45	0.42216
														ZDHHC1	0.422046
														LINC01137	0.421905
														ZBED6CL	0.421861
														PIK3CG	0.421806
														CTA-520D8.2	0.421669
														ODF3L1	0.421668
														LHFPL2	0.421624
														RP11-120M18.5	0.421491
														HOXB5	0.421484
														NCAPG	0.421466
														JCHAIN	0.421336
														CENPL	0.421313
														TXK	0.421287
														ITGA7	0.421286
														ZC3H12A	0.421282
														PANDAR	0.421006
														SLC47A1	0.420778
														PNPLA4	0.420681
														SP6	0.420624
														ZAR1	0.420621
														FAM3B	0.420426
														NGFR	0.42032
														RP11-219B4.5	0.420317
														RAG1	0.420267
														RP11-322E11.5	0.420247
														CCL26	0.420189
														MIR34AHG	0.420183
														PIRT	0.420143
														CTA-126B4.7	0.420108
														LILRA1	0.42
														CELA1	0.419995
														TMEM51	0.419882
														LINC02609	0.419829
														LINC02732	0.419796
														MIR22HG	0.419675
														RP11-875O11.3	0.419612
														CTC-301O7.4	0.419559
														PIK3R5	0.419542
														NEK2	0.419534
														PIK3CD-AS1	0.419254
														PSD4	0.419068
														GGH	0.418997
														MXRA8	0.418892
														TBC1D1	0.418883
														ZBP1	0.418704
														MYOSLID	0.418656
														PPIAL4A	0.418546
														LINC01191	0.418545
														RP11-400K9.4	0.418359
														MAGED4	0.418141
														IL1R2	0.418097
														TICAM2	0.417862
														UBQLNL	0.417597
														CA13	0.417178
														IL22RA1	0.417137
														RP11-87G24.6	0.417059
														C1orf53	0.417031
														YY2	0.416956
														CIBAR2	0.416951
														NFATC2	0.41682
														MBOAT1	0.416651
														NFE2	0.416529
														IL17RC	0.416192
														MCM2	0.416168
														RP11-649A16.1	0.416089
														RP11-699L21.2	0.416054
														ABCA13	0.415969
														GPR4	0.415686
														RP11-405M12.4	0.415589
														STIL	0.415574
														OSM	0.41536
														TRIP4	0.415241
														SLC30A7	0.414967
														PPARG	0.414853
														B9D2	0.414852
														FAM83G	0.41482
														PALMD	0.414772
														GNG5	0.414621
														MIR3945HG	0.41456
														CRTAM	0.41453
														LINC00160	0.414341
														FOLR1	0.414267
														SLC39A4	0.414248
														PROS1	0.414146
														PLA2G4A	0.414139
														NXF3	0.41409
														ACTG2	0.413914
														P2RY8	0.413707
														LINC01852	0.413695
														RP11-573D15.8	0.413534
														MORN3	0.413469
														CST6	0.413461
														ITGA4	0.413364
														LTBP2	0.413295
														RP11-20I20.4	0.413275
														PROC	0.413029
														LAMB4	0.412926
														PDK3	0.412859
														INMT	0.412734
														RP1-86C11.7	0.412375
														RP11-802E16.3	0.412274
														LINC01770	0.412242
														DTX3L	0.412218
														RSAD2	0.41203
														RP11-486M23.1	0.411923
														RP11-977B10.2	0.411906
														MIR23AHG	0.411876
														HLA-DQA2	0.41182
														PDGFD	0.411677
														DYNLT3	0.411542
														C1QA	0.411465
														CTSZ	0.411398
														LINC00324	0.411366
														STAP1	0.411302
														FAM126A	0.411261
														LINC02104	0.411044
														RP11-218E20.3	0.410914
														TMEM221	0.410484
														PILRA	0.410416
														CD276	0.410302
														RP1-69D17.3	0.410154
														ZFP36	0.41013
														LINC01127	0.410016
														TRAF5	0.40999
														SLA2	0.40997
														CD8A	0.40986
														RP4-724E16.2	0.409514
														RASAL3	0.409416
														RP11-626G11.4	0.409318
														IL24	0.409294
														AC006369.2	0.409062
														PLA2G2C	0.409005
														MAP3K8	0.408987
														ACTA2	0.408689
														AC010524.4	0.408489
														KCNK5	0.408471
														EMP2	0.408201
														CYBB	0.408141
														PTCHD1-AS	0.408045
														PLEKHG6	0.407812
														OMP	0.407796
														C19orf38	0.407788
														NACA2	0.40778
														SIGLEC10	0.407297
														GINS4	0.407277
														KCNMB1	0.406704
														TAS1R1	0.406608
														AGBL2	0.406595
														CRISPLD1	0.406557
														HOXB9	0.406407
														RP11-399O19.9	0.406244
														ETV7-AS1	0.40607
														AC003092.1	0.405891
														EN2	0.405783
														RP3-467K16.7	0.40574
														LINC01956	0.405577
														MUC3A	0.405533
														CTD-3187F8.14	0.405526
														HCAR2	0.405509
														RUNX2	0.405499
														APBB1IP	0.405489
														CPPED1	0.40535
														RP11-418H16.1	0.405213
														AC003986.6	0.405126
														LGALS9C	0.404935
														CRYZ	0.404906
														TTC38	0.404363
														LINC01587	0.404301
														RPA3	0.404295
														CCDC200	0.404105
														C6orf118	0.404087
														TPRG1-AS1	0.404035
														AF124730.4	0.40379
														OSBPL10	0.40374
														CTD-2616J11.3	0.403601
														GCNT1	0.403572
														EVC	0.403566
														TMEM92-AS1	0.403562
														CENPW	0.403561
														SPHK1	0.403446
														RP4-673M15.1	0.40344
														S100A6	0.403173
														NODAL	0.403146
														ZNF474	0.40312
														TBXA2R	0.402953
														CEACAM21	0.40275
														TDO2	0.402695
														RAMP3	0.402687
														RGS19	0.402646
														ABCB4	0.402325
														FOXL1	0.402298
														AQP1	0.402183
														MUCL3	0.402141
														H4C9	0.401894
														TMEM67	0.40177
														NAAA	0.401638
														GPR156	0.401619
														CCDC122	0.401535
														STRA6	0.401403
														LINC01023	0.40124
														RP4-539M6.22	0.401231
														CRB2	0.401165
														H3C10	0.401159
														RP11-513I15.6	0.400989
														RUNX3-AS1	0.400979
														CD151	0.400867
														CLEC1B	0.400575
														PLS3	0.400312
														ODF3B	0.400296
														CMPK2	0.399974
														NFATC1	0.39996
														AC002116.7	0.39994
														KLHL4	0.399823
														IGFBP7-AS1	0.39959
														AGTRAP	0.399446
														ROR2	0.399418
														PIMREG	0.399397
														RASGRP4	0.399383
														STAB1	0.399376
														CH507-513H4.5	0.39933
														HOXB6	0.399287
														LRRC15	0.399026
														TSPO	0.39885
														CTD-3157E16.1	0.398797
														IGFBP4	0.398612
														HMGA1P4	0.398594
														IQGAP3	0.39857
														CCDC152	0.398537
														H4C15	0.39829
														ENG	0.398196
														WT1	0.398147
														KRT18	0.398128
														IFI6	0.398045
														LINC01220	0.398018
														TC2N	0.397917
														ADGRE3	0.397798
														EGOT	0.397602
														RSPH9	0.397543
														CALHM5	0.397394
														EGFLAM	0.397342
														HOXB8	0.397312
														RP1-69D17.4	0.397297
														PIK3AP1	0.397144
														SNAI2	0.39702
														SH2D3A	0.396986
														PMFBP1	0.396975
														SLC26A2	0.396959
														FAM72B	0.396923
														RP11-47L3.1	0.396885
														GAS6-AS1	0.396788
														AC034243.1	0.396786
														C1orf158	0.396592
														RNASET2	0.396519
														BUB1	0.396516
														SIGLEC10-AS1	0.3965
														ANGPT1	0.396442
														ADAMTS1	0.396406
														PLOD2	0.396186
														SYK	0.396125
														ARHGDIB	0.395888
														CCDC189	0.395872
														PRRX2	0.395865
														H1-3	0.395642
														RP11-87C12.2	0.395462
														CLDN1	0.395442
														LINC01765	0.395436
														RP11-71N10.1	0.395424
														ACADS	0.394944
														RP11-301G19.1	0.394903
														FKBP10	0.394542
														FCGR3B	0.394492
														ARHGAP30	0.394484
														CTLA4	0.394339
														RP11-209K10.2	0.394273
														C3AR1	0.393999
														P4HA3	0.393835
														AC007879.4	0.393701
														CENPM	0.393698
														SGO1	0.393549
														C5orf63	0.393527
														AC093627.10	0.393391
														CBLN3	0.393334
														BIN2	0.39325
														H4C11	0.393192
														OLR1	0.393124
														UCN2	0.393022
														VASP	0.392983
														TTC39A	0.392849
														ITPKC	0.392698
														AHR	0.39265
														FAM242C	0.392646
														DENND3	0.39221
														WDR62	0.392128
														SHMT1	0.391981
														GNAS-AS1	0.391866
														GPR55	0.391855
														CNTNAP3B	0.39185
														INPP5D	0.391775
														MEDAG	0.391654
														ADAMTS9-AS2	0.391347
														TREML1	0.391327
														GAL3ST4	0.391263
														CFAP73	0.391247
														CALHM2	0.391009
														SETD9	0.390955
														GRB14	0.390925
														ZMYND10	0.39077
														SPATS2L	0.390682
														ULBP2	0.390673
														ADAM19	0.3905
														RP11-622C24.2	0.390476
														RP11-400K9.3	0.390392
														TAGLN	0.390138
														APCDD1L-DT	0.389949
														RP11-108M9.4	0.389631
														GNG11	0.389508
														SYNGR2	0.389159
														HEXB	0.389139
														LINC01096	0.389025
														EXO1	0.389011
														LNCARSR	0.388951
														ERCC6L	0.388799
														BOLA3	0.388725
														FBLN1	0.388618
														TRBV11-2	0.388533
														RP3-431P23.5	0.388445
														RP11-443B7.1	0.388396
														CD4	0.388158
														PECAM1	0.388157
														DNALI1	0.388143
														CENPE	0.388142
														LINC02828	0.387815
														ADAMDEC1	0.387767
														FZD5	0.38768
														AJUBA	0.387644
														ACP5	0.387546
														TRIP13	0.387138
														FSIP1	0.38712
														S100Z	0.387062
														GMPR	0.387042
														NBEAL2	0.386917
														AC015933.2	0.38687
														SPATA6	0.386791
														RAD54L	0.386764
														CCR7	0.386657
														PHTF1	0.386415
														RSPH4A	0.386372
														RMI2	0.38637
														CTD-2054N24.2	0.386281
														CLEC18A	0.386193
														GDF5	0.386099
[truncated: 31,591 more rows]

## Sheet: Table S9
Genes	GS.GPI	p.GS.GPI	Module
A1BG	0.130037	0.000850404	grey
A1CF	-0.290318	3.46e-14	grey
A2M	0.4466	1.99e-33	brown
A2ML1	-0.171418	1.03e-05	grey
A3GALT2	0.069837	0.0740826	grey
A4GALT	0.21895	1.5e-08	grey
A4GNT	0.0707171	0.0705025	grey
AAAS	-0.132998	0.000643742	red
AACS	-0.186182	1.6e-06	yellow
AADAC	0.114018	0.00347757	grey
AADACL2	0.0985801	0.0115933	grey
AADACL3	0.0328036	0.401939	grey
AADACL4	-0.0370522	0.343746	grey
AADAT	-0.56577	1.08e-56	turquoise
AAGAB	0.325491	1.25e-17	grey
AAK1	-0.470887	1.87e-37	yellow
AAMDC	-0.205253	1.16e-07	grey
AAMP	-0.445894	2.57e-33	grey
AANAT	0.178647	4.22e-06	brown
AAR2	-0.0424366	0.278146	grey
AARD	-0.169131	1.35e-05	yellow
AARS2	-0.306468	1.04e-15	turquoise
AARSD1	-0.34568	8.05e-20	red
AASDH	-0.366631	2.86e-22	turquoise
AASDHPPT	-0.601826	8.8e-66	turquoise
AASS	-0.169883	1.23e-05	turquoise
AATF	-0.400114	1.41e-26	turquoise
AATK	-0.533249	2.11e-49	magenta
ABAT	-0.609717	6.27e-68	turquoise
ABCA1	-0.108898	0.00527094	grey
ABCA10	0.115626	0.00304158	grey
ABCA12	0.246455	1.61e-10	grey
ABCA13	0.373159	4.53e-23	grey
ABCA2	-0.373576	4.02e-23	magenta
ABCA3	-0.589724	1.33e-62	blue
ABCA4	0.0851532	0.0293229	grey
ABCA5	0.277079	5.22e-13	grey
ABCA6	0.0273639	0.484479	grey
ABCA7	0.203492	1.5e-07	grey
ABCA8	-0.0379359	0.332353	magenta
ABCA9	-0.212535	3.98e-08	grey
ABCB1	-0.239398	5.45e-10	grey
ABCB10	-0.132125	0.000699246	pink
ABCB11	0.152959	8.48e-05	grey
ABCB4	0.388645	4.81e-25	grey
ABCB5	0.259774	1.46e-11	grey
ABCB6	-0.382215	3.27e-24	red
ABCB7	0.0301431	0.44121	pink
ABCB8	0.251117	7.06e-11	grey
ABCB9	0.221621	9.89e-09	grey
ABCC1	0.102151	0.00889128	grey
ABCC10	-0.151318	0.000101204	red
ABCC11	-0.386601	8.89e-25	grey
ABCC12	-0.152046	9.36e-05	yellow
ABCC2	-0.24797	1.24e-10	grey
ABCC3	0.704878	1.77e-99	black
ABCC4	-0.210377	5.48e-08	grey
ABCC5	-0.443071	7.18e-33	red
ABCC6	-0.149088	0.00012828	grey
ABCC8	-0.604014	2.27e-66	blue
ABCC9	-0.287452	6.3e-14	grey
ABCD1	0.404935	3.08e-27	grey
ABCD2	0.167228	1.69e-05	grey
ABCD3	0.102266	0.00881447	grey
ABCD4	0.0575767	0.14103	red
ABCE1	-0.167059	1.73e-05	pink
ABCF1	-0.381556	3.97e-24	turquoise
ABCF2	0.154671	7.04e-05	grey
ABCF3	-0.398079	2.67e-26	turquoise
ABCG1	-0.475261	3.25e-38	turquoise
ABCG2	-0.177552	4.84e-06	grey
ABCG4	-0.266342	4.24e-12	yellow
ABCG5	-0.218642	1.57e-08	grey
ABCG8	-0.250844	7.42e-11	yellow
ABHD1	-0.0178494	0.648402	grey
ABHD10	-0.520758	8.31e-47	grey
ABHD11	0.432684	2.9e-31	grey
ABHD12	-0.0493156	0.207493	grey
ABHD12B	0.00824019	0.833284	magenta
ABHD13	-0.113756	0.00355405	grey
ABHD14A	-0.341843	2.16e-19	grey
ABHD14A-ACY1	-0.278449	3.97e-13	red
ABHD14B	0.373015	4.72e-23	grey
ABHD15	0.510021	1.16e-44	brown
ABHD16A	-0.172426	9.09e-06	grey
ABHD17A	0.354002	9.02e-21	grey
ABHD17B	-0.498442	1.98e-42	magenta
ABHD17C	-0.0525174	0.179455	grey
ABHD18	-0.193702	5.87e-07	grey
ABHD2	-0.157722	5.03e-05	turquoise
ABHD3	0.110402	0.00467279	grey
ABHD4	-0.191718	7.69e-07	grey
ABHD5	-0.0304944	0.435901	pink
ABHD6	-0.693533	4.55e-95	black
ABHD8	0.124161	0.001453	yellow
ABI1	-0.728147	3.25e-109	turquoise
ABI2	-0.565383	1.34e-56	turquoise
ABI3	0.598924	5.24e-65	brown
ABI3BP	-0.372616	5.29e-23	grey
ABITRAM	0.25913	1.64e-11	purple
ABL1	-0.457902	2.92e-35	turquoise
ABL2	-0.656367	5.83e-82	turquoise
ABLIM1	-0.568053	3.1e-57	turquoise
ABLIM2	-0.30037	4.01e-15	yellow
ABLIM3	-0.503758	1.92e-43	turquoise
ABO	-0.163942	2.48e-05	grey
ABR	-0.411236	4.05e-28	blue
ABRA	-0.0666393	0.0883562	grey
ABRACL	0.591216	5.48e-63	black
ABRAXAS1	-0.24581	1.8e-10	pink
ABRAXAS2	-0.624867	3.17e-72	turquoise
ABT1	0.150327	0.000112489	grey
ABTB1	0.147802	0.000146849	grey
ABTB2	-0.403067	5.58e-27	blue
AC034228.4	-0.398302	2.49e-26	grey
AC138647.1	-0.219567	1.36e-08	grey
ACAA1	0.0638378	0.102607	grey
ACAA2	0.562322	7.02e-56	black
ACACA	-0.644652	3.32e-78	turquoise
ACACB	0.155563	6.39e-05	grey
ACAD10	-0.190527	9.02e-07	red
ACAD11	-0.335408	1.1e-18	turquoise
ACAD8	-0.334571	1.35e-18	grey
ACAD9	-0.0955796	0.0144011	grey
ACADL	0.287469	6.28e-14	grey
ACADM	0.109593	0.00498631	grey
ACADS	0.518239	2.69e-46	grey
ACADSB	-0.684399	1.15e-91	turquoise
ACADVL	0.175926	5.92e-06	red
ACAN	-0.181994	2.76e-06	grey
ACAP1	0.0194225	0.619769	grey
ACAP2	-0.442589	8.55e-33	turquoise
ACAP3	-0.337621	6.31e-19	red
ACAT1	-0.553513	7.53e-54	grey
ACAT2	-0.275796	6.73e-13	brown
ACBD3	-0.265037	5.43e-12	pink
ACBD4	-0.234738	1.19e-09	green
ACBD5	-0.743921	2.06e-116	turquoise
ACBD6	-0.30612	1.12e-15	grey
ACBD7	-0.484649	6.98e-40	blue
ACCS	0.516209	6.89e-46	grey
ACCSL	-0.173097	8.38e-06	grey
ACD	-0.345491	8.46e-20	red
ACE	0.450875	4.1e-34	green
ACE2	-0.0550706	0.159191	grey
ACER1	0.244916	2.11e-10	grey
ACER2	-0.132317	0.000686639	grey
ACER3	-0.343225	1.52e-19	grey
ACHE	-0.0294021	0.452524	grey
ACIN1	-0.42989	7.67e-31	turquoise
ACKR1	-0.0246864	0.528245	grey
ACKR2	-0.0820162	0.0358552	brown
ACKR3	0.120884	0.00194017	grey
ACKR4	-0.00844777	0.829148	grey
ACLY	-0.176037	5.84e-06	pink
ACMSD	0.228627	3.25e-09	grey
ACO1	-0.487695	1.95e-40	turquoise
ACO2	-0.56043	1.94e-55	blue
ACOD1	0.232858	1.63e-09	grey
ACOT1	0.204752	1.25e-07	grey
ACOT11	0.30281	2.34e-15	grey
ACOT12	0.537241	2.97e-50	grey
ACOT13	-0.172584	8.92e-06	grey
ACOT2	0.115977	0.00295314	grey
ACOT4	0.175658	6.12e-06	yellow
ACOT6	-0.0809829	0.0382618	grey
ACOT7	-0.289773	3.88e-14	yellow
ACOT8	-0.00271763	0.944656	grey
ACOT9	0.452638	2.12e-34	grey
ACOX1	-0.509101	1.76e-44	turquoise
ACOX2	0.283763	1.35e-13	grey
ACOX3	-0.355996	5.28e-21	grey
ACOXL	-0.327837	7.09e-18	grey
ACP1	0.126098	0.00122075	grey
ACP2	0.369489	1.28e-22	grey
ACP4	-0.00137947	0.97189	grey
ACP5	0.400336	1.32e-26	brown
ACP6	0.16971	1.26e-05	grey
ACP7	0.0176979	0.651187	magenta
ACR	-0.296961	8.4e-15	grey
ACRBP	0.205446	1.13e-07	grey
ACRV1	-0.183919	2.15e-06	grey
ACSBG1	-0.180882	3.18e-06	grey
ACSBG2	-0.149372	0.000124483	grey
ACSF2	0.343118	1.56e-19	grey
ACSF3	-0.271952	1.43e-12	red
ACSL1	0.214672	2.88e-08	brown
ACSL3	-0.0555185	0.155822	grey
ACSL4	-0.439917	2.24e-32	turquoise
ACSL5	0.200567	2.27e-07	grey
ACSL6	-0.587347	5.4e-62	blue
ACSM1	-0.0795353	0.0418628	grey
ACSM2A	-0.115492	0.00307593	grey
ACSM2B	-0.0126637	0.746319	grey
ACSM3	0.244379	2.32e-10	grey
ACSM4	0.148394	0.000138003	grey
ACSM5	-0.226775	4.37e-09	grey
ACSM6	0.0756679	0.0529114	grey
ACSS1	-0.349027	3.36e-20	grey
ACSS2	-0.0862728	0.0272529	grey
ACSS3	0.586233	1.04e-61	black
ACTA1	0.137239	0.000427785	grey
ACTA2	0.380901	4.81e-24	grey
ACTB	0.575608	4.63e-59	blue
ACTBL2	0.148613	0.000134864	grey
ACTC1	-0.0338457	0.387145	grey
ACTG1	0.341782	2.2e-19	grey
ACTG2	0.3825	3.01e-24	grey
ACTL6A	0.326087	1.08e-17	green
ACTL6B	-0.57997	3.89e-60	blue
ACTL7A	-0.0175761	0.653431	grey
ACTL7B	0.0587303	0.133224	grey
ACTL8	-0.130903	0.000784321	grey
ACTL9	0.0570655	0.1446	grey
ACTN1	0.608215	1.62e-67	black
ACTN2	-0.254471	3.86e-11	grey
ACTN3	-0.166046	1.94e-05	grey
ACTN4	0.467091	8.38e-37	grey
ACTR10	-0.261088	1.14e-11	grey
ACTR1A	-0.71047	9.94e-102	blue
ACTR1B	-0.260185	1.35e-11	yellow
ACTR2	-0.17867	4.2e-06	turquoise
ACTR3	0.364233	5.58e-22	green
ACTR3B	-0.288231	5.36e-14	yellow
ACTR3C	0.185253	1.81e-06	grey
ACTR5	-0.286661	7.43e-14	red
ACTR6	-0.578728	7.9e-60	turquoise
ACTR8	-0.416885	6.32e-29	turquoise
ACTRT1	-0.0646015	0.0985526	grey
ACTRT2	-0.0362002	0.354963	grey
ACTRT3	-0.130338	0.000826901	grey
ACVR1	-0.0501939	0.199504	grey
ACVR1B	-0.493367	1.77e-41	turquoise
ACVR1C	-0.408265	1.06e-27	blue
ACVR2A	-0.565318	1.38e-56	blue
ACVR2B	-0.746287	1.55e-117	turquoise
ACVRL1	0.4246	4.72e-30	grey
ACY1	-0.0602537	0.123432	red
ACY3	-0.0561979	0.150815	grey
ACYP1	0.0297594	0.447048	grey
ACYP2	-0.0560844	0.151643	grey
ADA	0.0549019	0.160474	grey
ADA2	0.578669	8.17e-60	brown
ADAD1	0.00649466	0.868234	grey
ADAD2	-0.0754531	0.0535903	yellow
ADAL	-0.245277	1.98e-10	grey
ADAM10	-0.13388	0.000591873	turquoise
ADAM11	-0.317257	8.8e-17	yellow
ADAM12	0.674465	4.2e-88	black
ADAM15	0.349838	2.72e-20	grey
ADAM17	-0.0576247	0.140698	pink
ADAM18	0.0212635	0.586979	grey
ADAM19	0.493597	1.6e-41	grey
ADAM2	-0.00776696	0.84273	grey
ADAM20	-0.407157	1.51e-27	grey
ADAM21	-0.0740219	0.0583021	grey
ADAM22	-0.742336	1.15e-115	turquoise
ADAM23	-0.246127	1.71e-10	yellow
ADAM28	0.219179	1.45e-08	brown
ADAM29	-0.510753	8.35e-45	grey
ADAM30	0.0476056	0.223707	grey
ADAM32	0.102234	0.00883591	grey
ADAM33	0.57154	4.52e-58	black
ADAM7	0.0606442	0.121015	grey
ADAM8	0.122618	0.00166635	grey
ADAM9	0.361134	1.31e-21	grey
ADAMDEC1	0.400363	1.31e-26	brown
ADAMTS1	0.379985	6.29e-24	grey
ADAMTS10	-0.16446	2.34e-05	red
ADAMTS12	-0.0785884	0.04437	grey
ADAMTS13	-0.488507	1.39e-40	red
ADAMTS14	0.353391	1.06e-20	grey
ADAMTS15	0.02186	0.576529	grey
ADAMTS16	-0.113954	0.00349614	grey
ADAMTS17	-0.412047	3.11e-28	grey
ADAMTS18	0.404783	3.23e-27	grey
ADAMTS19	-0.410731	4.77e-28	grey
ADAMTS2	0.221975	9.36e-09	grey
ADAMTS20	-0.481957	2.13e-39	grey
ADAMTS3	0.479171	6.66e-39	black
ADAMTS4	0.115795	0.00299884	magenta
ADAMTS5	-0.402646	6.37e-27	grey
ADAMTS6	-0.353808	9.49e-21	turquoise
ADAMTS7	0.327423	7.84e-18	green
ADAMTS8	-0.291108	2.93e-14	yellow
ADAMTS9	0.205992	1.04e-07	grey
ADAMTSL1	-0.00787597	0.840552	grey
ADAMTSL2	-0.269311	2.4e-12	grey
ADAMTSL3	-0.278821	3.68e-13	grey
ADAMTSL4	0.596183	2.78e-64	black
ADAMTSL5	-0.175535	6.21e-06	grey
ADAP1	-0.306514	1.03e-15	magenta
ADAP2	0.474626	4.2e-38	brown
ADAR	-0.17939	3.84e-06	turquoise
ADARB1	-0.333755	1.66e-18	yellow
ADARB2	-0.565338	1.37e-56	blue
ADAT1	-0.110942	0.00447347	pink
ADAT2	-0.136376	0.000465337	red
ADAT3	0.316214	1.12e-16	grey
ADCK1	-0.443409	6.35e-33	grey
ADCK2	0.340037	3.42e-19	grey
ADCK5	-0.107953	0.0056808	red
ADCY1	-0.21025	5.59e-08	yellow
ADCY10	-0.0149497	0.702537	grey
ADCY2	-0.562775	5.49e-56	turquoise
ADCY3	-0.000770135	0.984305	grey
ADCY4	0.178863	4.1e-06	grey
ADCY5	-0.681258	1.6e-90	blue
ADCY6	-0.123377	0.00155799	turquoise
ADCY7	-0.227375	3.97e-09	turquoise
ADCY8	-0.307103	9e-16	grey
ADCY9	-0.20292	1.62e-07	grey
ADCYAP1	0.0377612	0.334586	yellow
ADCYAP1R1	-0.520568	9.09e-47	turquoise
ADD1	-0.603078	4.05e-66	turquoise
ADD2	-0.564414	2.26e-56	blue
ADD3	-0.564042	2.77e-56	turquoise
ADGB	0.130296	0.000830099	purple
ADGRA1	-0.590795	7.04e-63	blue
ADGRA2	0.0812166	0.0377059	grey
ADGRA3	-0.413188	2.14e-28	turquoise
ADGRB1	-0.44822	1.09e-33	grey
ADGRB2	-0.071089	0.0690329	yellow
ADGRB3	-0.688894	2.52e-93	turquoise
ADGRD1	0.151602	9.82e-05	grey
ADGRD2	0.244682	2.2e-10	grey
ADGRE1	0.5346	1.09e-49	brown
ADGRE2	0.566929	5.75e-57	brown
ADGRE3	0.39699	3.75e-26	brown
ADGRE5	0.730569	2.75e-110	black
ADGRF1	-0.0327396	0.402859	grey
ADGRF2	-0.0685492	0.0795869	grey
ADGRF3	-0.364698	4.9e-22	grey
ADGRF4	0.0841623	0.0312659	grey
ADGRF5	-0.113765	0.00355125	grey
ADGRG1	-0.18035	3.4e-06	grey
ADGRG2	-0.0119681	0.759815	grey
ADGRG3	0.10062	0.00997218	grey
ADGRG4	0.0752557	0.0542207	grey
ADGRG5	0.349095	3.3e-20	brown
ADGRG6	0.00493113	0.899762	grey
ADGRG7	0.241592	3.75e-10	grey
ADGRL1	-0.592729	2.22e-63	blue
ADGRL2	0.419143	2.98e-29	grey
ADGRL3	-0.618323	2.43e-70	turquoise
ADGRL4	0.440829	1.61e-32	grey
ADGRV1	-0.520445	9.62e-47	turquoise
ADH1A	0.0903001	0.0208131	grey
ADH1B	-0.241216	3.99e-10	grey
ADH1C	0.0717429	0.0665097	grey
ADH4	0.310021	4.66e-16	grey
ADH5	0.180029	3.54e-06	grey
ADH6	0.0138111	0.724231	grey
ADH7	0.149879	0.000117978	grey
ADHFE1	-0.582506	9.04e-61	turquoise
ADI1	0.0436678	0.264428	grey
ADIG	0.386379	9.49e-25	grey
ADIPOQ	-0.0283838	0.468339	grey
ADIPOR1	0.215727	2.46e-08	grey
ADIPOR2	-0.520721	8.46e-47	turquoise
ADIRF	-0.0643107	0.100081	grey
ADK	-0.473698	6.1e-38	grey
ADM	0.5497	5.46e-53	turquoise
ADM2	0.348331	4.04e-20	grey
ADM5	0.247366	1.37e-10	grey
ADNP	-0.373602	3.99e-23	pink
ADNP2	-0.198436	3.06e-07	pink
ADO	-0.70729	1.92e-100	turquoise
ADORA1	0.389591	3.61e-25	grey
ADORA2A	-0.280132	2.83e-13	grey
ADORA2B	0.174835	6.77e-06	grey
ADPGK	0.542716	1.92e-51	brown
ADPRH	0.713235	7.31e-103	brown
ADPRHL1	-0.312786	2.48e-16	yellow
ADPRM	-0.122873	0.00162915	grey
ADRA1A	-0.460811	9.59e-36	turquoise
ADRA1B	-0.270002	2.1e-12	yellow
ADRA1D	0.354723	7.44e-21	grey
ADRA2A	-0.234113	1.32e-09	grey
ADRA2B	0.140622	0.000306174	grey
ADRA2C	-0.278771	3.72e-13	yellow
ADRB1	-0.106736	0.00625139	yellow
ADRB2	-0.125473	0.00129174	brown
ADRB3	-0.0502372	0.199116	yellow
ADRM1	0.346067	7.28e-20	grey
ADSL	0.143432	0.000230592	green
ADTRP	-0.0204112	0.60206	yellow
AEBP1	0.591524	4.56e-63	black
AEBP2	-0.138428	0.000380685	grey
AEN	0.434906	1.33e-31	grey
AFAP1	-0.553979	5.9e-54	turquoise
AFAP1L1	0.532819	2.6e-49	grey
AFAP1L2	-0.377661	1.24e-23	grey
AFDN	-0.358934	2.39e-21	turquoise
AFF1	-0.0185453	0.635669	grey
AFF2	-0.701419	4.12e-98	blue
AFF3	-0.640549	6.27e-77	blue
AFF4	-0.525807	7.65e-48	turquoise
AFG1L	-0.497386	3.13e-42	turquoise
AFG3L2	-0.315158	1.43e-16	turquoise
AFM	0.0279872	0.474579	grey
AFMID	-0.00559189	0.886416	magenta
AFP	0.359415	2.09e-21	grey
AFTPH	-0.447399	1.48e-33	turquoise
AGA	0.369775	1.18e-22	grey
AGAP1	-0.369364	1.33e-22	turquoise
AGAP2	-0.352632	1.3e-20	blue
AGAP3	-0.462179	5.66e-36	blue
AGAP4	-0.378661	9.26e-24	red
AGAP5	-0.299092	5.29e-15	red
AGAP6	-0.299239	5.13e-15	red
AGAP9	-0.308496	6.58e-16	red
AGBL1	-0.292856	2.02e-14	yellow
AGBL2	0.449217	7.58e-34	purple
AGBL3	0.160819	3.55e-05	grey
AGBL4	-0.0805445	0.0393237	yellow
AGBL5	-0.0991111	0.0111503	green
AGER	-0.0503802	0.197839	red
AGFG1	-0.353733	9.69e-21	turquoise
AGFG2	0.00812934	0.835495	grey
AGGF1	-0.232263	1.79e-09	turquoise
AGK	0.0021624	0.95595	grey
AGL	-0.0743264	0.0572718	grey
AGMAT	0.18832	1.21e-06	brown
AGMO	0.19745	3.51e-07	grey
AGO1	-0.388604	4.87e-25	turquoise
AGO2	-0.399175	1.9e-26	turquoise
AGO3	-0.413355	2.03e-28	turquoise
AGO4	-0.495645	6.64e-42	turquoise
AGPAT1	-0.396743	4.05e-26	grey
AGPAT2	0.491579	3.79e-41	grey
AGPAT3	-0.339703	3.73e-19	turquoise
AGPAT4	-0.539781	8.39e-51	turquoise
AGPAT5	-0.204435	1.31e-07	pink
AGPS	-0.415614	9.63e-29	turquoise
AGR2	-0.0512565	0.190141	grey
AGR3	0.406511	1.86e-27	purple
AGRN	0.150817	0.000106767	grey
AGRP	0.128668	0.000965393	grey
AGT	-0.000495315	0.989905	grey
AGTPBP1	-0.454994	8.77e-35	turquoise
AGTR1	0.402432	6.82e-27	grey
AGTR2	-0.024507	0.531248	grey
AGTRAP	0.596734	1.99e-64	blue
AGXT	0.223147	7.79e-09	grey
AGXT2	-0.153308	8.17e-05	grey
AHCTF1	-0.424446	4.98e-30	turquoise
AHCY	0.32261	2.49e-17	green
AHCYL1	-0.267997	3.09e-12	grey
AHCYL2	-0.293835	1.64e-14	grey
AHDC1	-0.10008	0.0103802	grey
AHI1	-0.237782	7.16e-10	grey
AHNAK	-0.368736	1.59e-22	grey
AHNAK2	0.164546	2.32e-05	grey
AHR	0.392425	1.53e-25	brown
AHRR	-0.00754484	0.847171	grey
AHSA1	-0.449689	6.36e-34	grey
AHSG	-0.315664	1.28e-16	grey
AHSP	0.0615668	0.11545	grey
AICDA	0.10273	0.00851098	grey
AIDA	0.2503	8.17e-11	brown
AIF1	0.424395	5.06e-30	brown
AIF1L	-0.10174	0.00917061	grey
AIFM1	-0.154294	7.34e-05	grey
AIFM2	-0.0423647	0.278963	grey
AIFM3	-0.150261	0.000113287	yellow
AIG1	-0.0599701	0.125211	grey
AIM2	-0.264637	5.86e-12	grey
AIMP1	-0.188797	1.14e-06	pink
AIMP2	0.0206895	0.597118	grey
AIP	-0.347517	4.99e-20	black
AIPL1	0.207833	7.98e-08	grey
AIRE	0.0489071	0.211287	grey
AJAP1	-0.535945	5.62e-50	blue
AJM1	-0.257401	2.26e-11	blue
AJUBA	0.402953	5.78e-27	blue
AK1	-0.192368	7.04e-07	grey
AK2	0.601344	1.18e-65	blue
AK3	-0.306371	1.06e-15	grey
AK4	0.399244	1.86e-26	grey
AK5	-0.319444	5.27e-17	yellow
AK6	-0.0463143	0.236535	grey
AK7	0.224303	6.49e-09	purple
AK8	-0.087036	0.025915	grey
AK9	-0.396604	4.22e-26	grey
AKAIN1	-0.33523	1.15e-18	yellow
AKAP1	-0.639487	1.33e-76	turquoise
AKAP10	-0.403556	4.78e-27	turquoise
AKAP11	-0.656662	4.67e-82	turquoise
AKAP12	0.122114	0.00174209	grey
AKAP13	-0.303757	1.9e-15	turquoise
AKAP14	0.152857	8.58e-05	purple
AKAP17A	-0.17791	4.62e-06	red
AKAP3	-0.49955	1.22e-42	grey
AKAP4	0.0338457	0.387145	grey
AKAP5	-0.358603	2.61e-21	yellow
AKAP6	-0.73284	2.66e-111	turquoise
AKAP7	-0.42335	7.22e-30	grey
AKAP8	-0.103114	0.00826608	turquoise
AKAP8L	-0.383978	1.94e-24	turquoise
AKAP9	-0.595913	3.27e-64	turquoise
AKIP1	0.0562673	0.15031	grey
AKIRIN1	0.21697	2.03e-08	grey
AKIRIN2	-0.140971	0.000295679	grey
AKNA	-0.350027	2.59e-20	grey
AKNAD1	0.145421	0.000188068	green
AKR1A1	0.298354	6.21e-15	brown
AKR1B1	0.259844	1.44e-11	grey
AKR1B10	0.152938	8.5e-05	grey
AKR1B15	-0.0233564	0.550709	grey
AKR1C1	-0.428449	1.26e-30	green
AKR1C2	-0.279489	3.22e-13	grey
AKR1C3	-0.57158	4.42e-58	green
AKR1C4	-0.191198	8.24e-07	grey
AKR1C8P	-0.0178044	0.649229	grey
AKR1D1	0.103948	0.0077568	grey
AKR1E2	-0.0391937	0.316559	grey
AKR7A2	0.322118	2.8e-17	blue
AKR7A3	0.188394	1.2e-06	grey
AKT1	0.0607227	0.120533	grey
AKT1S1	0.301676	3.01e-15	grey
AKT2	0.317636	8.06e-17	grey
AKT3	-0.686087	2.77e-92	turquoise
AKTIP	-0.467988	5.89e-37	turquoise
AL121578.2	0.0620225	0.112777	grey
ALAD	-0.331479	2.91e-18	magenta
ALAS1	0.0502717	0.198807	grey
ALAS2	0.146979	0.000160026	grey
ALB	-0.314558	1.65e-16	grey
ALCAM	-0.719655	1.51e-105	black
ALDH16A1	0.496788	4.05e-42	brown
ALDH18A1	-0.474196	4.99e-38	turquoise
ALDH1A1	-0.167297	1.68e-05	grey
ALDH1A2	0.0602881	0.123218	grey
ALDH1A3	0.278062	4.29e-13	grey
ALDH1B1	-0.340292	3.21e-19	grey
ALDH1L1	0.211027	4.98e-08	grey
ALDH1L2	-0.616796	6.59e-70	turquoise
ALDH2	-0.608535	1.33e-67	green
ALDH3A1	0.48271	1.56e-39	purple
ALDH3A2	-0.0244828	0.531653	grey
ALDH3B1	0.431654	4.15e-31	brown
ALDH3B2	-0.028513	0.466316	grey
ALDH4A1	-0.000623185	0.987299	grey
ALDH5A1	-0.707511	1.57e-100	turquoise
ALDH6A1	-0.54	7.52e-51	turquoise
ALDH7A1	0.0472791	0.226902	grey
ALDH8A1	-0.141719	0.000274281	grey
ALDH9A1	-0.317364	8.58e-17	grey
ALDOA	0.0596504	0.127241	grey
ALDOB	-0.432452	3.14e-31	magenta
ALDOC	-0.612236	1.26e-68	turquoise
ALG1	0.478687	8.12e-39	grey
ALG10	0.0148618	0.704204	pink
ALG10B	-0.441727	1.17e-32	turquoise
ALG11	-0.393841	9.9e-26	turquoise
ALG12	0.096049	0.0139258	grey
ALG13	-0.26508	5.39e-12	grey
ALG14	0.444789	3.85e-33	turquoise
ALG1L2	-0.0029294	0.940351	grey
ALG2	0.307063	9.08e-16	grey
ALG3	0.553069	9.49e-54	turquoise
ALG5	0.341199	2.55e-19	grey
ALG6	0.414868	1.23e-28	green
ALG8	0.281948	1.96e-13	green
ALG9	-0.468839	4.21e-37	turquoise
ALK	0.0172116	0.660164	grey
ALKAL1	-0.187099	1.42e-06	grey
ALKAL2	0.0808666	0.0385412	grey
ALKBH1	-0.129831	0.000866874	grey
ALKBH2	-0.156599	5.7e-05	grey
ALKBH3	-0.0481029	0.218901	grey
ALKBH4	0.042349	0.279141	grey
ALKBH5	-0.161773	3.19e-05	grey
ALKBH6	0.136161	0.000475142	red
ALKBH7	0.246123	1.71e-10	grey
ALKBH8	-0.385241	1.33e-24	turquoise
ALLC	0.0733353	0.0606814	grey
ALMS1	-0.488979	1.14e-40	turquoise
ALOX12	-0.274011	9.58e-13	turquoise
ALOX12B	-0.423963	5.87e-30	blue
ALOX15	-0.0313916	0.422514	grey
ALOX15B	0.213262	3.57e-08	grey
ALOX5	0.564166	2.59e-56	brown
ALOX5AP	0.657926	1.79e-82	brown
ALOXE3	-0.350076	2.55e-20	yellow
ALPG	-0.0160543	0.681719	grey
ALPI	-0.047666	0.223119	grey
ALPK1	0.533208	2.15e-49	brown
ALPK2	0.206043	1.04e-07	grey
ALPK3	0.415526	9.91e-29	grey
ALPL	-0.319071	5.76e-17	grey
ALPP	-0.00854893	0.827134	grey
ALS2	-0.473999	5.4e-38	turquoise
ALS2CL	0.145878	0.000179413	grey
ALX1	0.0554426	0.156389	grey
ALX3	0.196527	3.99e-07	grey
ALX4	0.186003	1.64e-06	grey
ALYREF	0.231152	2.15e-09	green
AMACR	-0.123319	0.00156603	grey
AMBN	0.0294929	0.45113	grey
AMBP	0.106037	0.00660185	grey
AMBRA1	-0.42905	1.03e-30	turquoise
AMD1	-0.00791855	0.839702	grey
AMDHD1	-0.0440646	0.260107	grey
AMDHD2	0.0212211	0.587726	red
AMELX	0.0503868	0.19778	grey
AMELY	0.0482429	0.217561	grey
AMER1	-0.519577	1.44e-46	turquoise
AMER2	-0.680644	2.66e-90	turquoise
AMER3	-0.619886	8.7e-71	blue
AMFR	-0.142039	0.000265559	grey
AMH	-0.353891	9.29e-21	red
AMHR2	0.124666	0.00138886	grey
AMIGO1	-0.223504	7.36e-09	yellow
AMIGO2	0.467808	6.32e-37	black
AMIGO3	0.0377542	0.334674	grey
AMMECR1	-0.0960208	0.013954	pink
AMMECR1L	-0.332037	2.54e-18	turquoise
AMN	-0.0313873	0.422577	grey
AMN1	-0.515995	7.61e-46	blue
AMOT	-0.420698	1.77e-29	grey
AMOTL1	-0.505635	8.33e-44	turquoise
AMOTL2	-0.678216	1.97e-89	black
AMPD1	0.0956227	0.0143569	grey
AMPD2	-0.309292	5.5e-16	yellow
AMPD3	0.150634	0.00010888	magenta
AMPH	-0.388743	4.67e-25	blue
AMT	0.0268015	0.493506	grey
AMTN	-0.00678681	0.862365	grey
AMY1A	0.0539127	0.168156	grey
AMY1B	0.319977	4.65e-17	grey
AMY1C	0.0236769	0.545252	grey
AMY2A	-0.164344	2.37e-05	grey
AMY2B	-0.195875	4.36e-07	red
AMZ1	-0.582513	9.01e-61	blue
AMZ2	-0.153005	8.44e-05	grey
ANAPC1	-0.228731	3.19e-09	pink
ANAPC10	0.183168	2.37e-06	grey
ANAPC11	0.3949	7.15e-26	turquoise
ANAPC13	-0.342369	1.89e-19	grey
ANAPC15	-0.132423	0.000679771	grey
ANAPC16	-0.337447	6.59e-19	grey
ANAPC2	-0.359917	1.83e-21	red
ANAPC4	-0.199424	2.66e-07	red
ANAPC5	-0.231086	2.18e-09	red
ANAPC7	0.155788	6.23e-05	green
ANG	0.686353	2.21e-92	blue
ANGEL1	-0.461927	6.24e-36	turquoise
ANGEL2	-0.556946	1.24e-54	turquoise
ANGPT1	0.407991	1.16e-27	grey
ANGPT2	0.529573	1.26e-48	black
ANGPT4	-0.365756	3.66e-22	grey
ANGPTL1	0.028347	0.468916	grey
ANGPTL2	-0.538378	1.69e-50	black
ANGPTL3	-0.108924	0.00525987	grey
ANGPTL4	0.292809	2.04e-14	grey
ANGPTL5	-0.0783273	0.0450831	grey
ANGPTL6	0.473952	5.51e-38	grey
ANGPTL7	0.0982205	0.011902	grey
ANGPTL8	0.0718322	0.0661713	grey
ANHX	-0.0653138	0.0948866	grey
ANK1	-0.482887	1.45e-39	blue
ANK2	-0.376124	1.93e-23	turquoise
ANK3	-0.468107	5.62e-37	blue
ANKAR	-0.319629	5.05e-17	turquoise
ANKDD1A	-0.0439076	0.261811	grey
ANKDD1B	0.205696	1.09e-07	grey
ANKEF1	0.27141	1.59e-12	purple
ANKFN1	-0.415993	8.49e-29	turquoise
ANKFY1	-0.429548	8.64e-31	turquoise
ANKH	-0.348493	3.87e-20	blue
ANKHD1	-0.427521	1.74e-30	turquoise
ANKHD1-EIF4EBP3	-0.0542232	0.165716	grey
ANKIB1	-0.287877	5.77e-14	turquoise
ANKK1	0.486049	3.89e-40	grey
ANKLE1	-0.110661	0.00457615	red
ANKLE2	-0.196347	4.09e-07	turquoise
ANKMY1	-0.237534	7.47e-10	grey
ANKMY2	0.00245775	0.949941	grey
ANKRA2	-0.434739	1.41e-31	turquoise
ANKRD1	0.105482	0.00689295	grey
ANKRD10	0.0125729	0.748077	red
ANKRD11	-0.428437	1.27e-30	turquoise
ANKRD12	-0.583449	5.24e-61	turquoise
ANKRD13A	-0.481485	2.58e-39	turquoise
ANKRD13B	-0.571791	3.93e-58	red
ANKRD13C	-0.297969	6.76e-15	turquoise
ANKRD13D	-0.0799482	0.0408077	red
ANKRD16	-0.728251	2.92e-109	black
ANKRD17	-0.364623	5.01e-22	turquoise
ANKRD18A	-0.420532	1.87e-29	magenta
ANKRD18B	-0.267721	3.25e-12	grey
ANKRD2	-0.257861	2.08e-11	yellow
ANKRD20A1	-0.179246	3.91e-06	grey
ANKRD22	0.418655	3.51e-29	brown
ANKRD23	-0.227545	3.87e-09	red
ANKRD24	-0.447165	1.61e-33	blue
ANKRD26	-0.733661	1.13e-111	turquoise
ANKRD27	-0.168814	1.4e-05	grey
ANKRD28	-0.66223	6.65e-84	turquoise
ANKRD29	-0.0816986	0.0365809	yellow
ANKRD30A	-0.0824216	0.0349468	grey
ANKRD30B	-0.210214	5.62e-08	yellow
ANKRD30BL	-0.233545	1.45e-09	grey
ANKRD31	-0.405027	2.99e-27	grey
ANKRD33	0.105427	0.0069222	grey
ANKRD33B	-0.347102	5.56e-20	yellow
ANKRD34A	-0.239455	5.39e-10	yellow
ANKRD34B	-0.0786957	0.0440798	grey
ANKRD34C	-0.268729	2.68e-12	yellow
ANKRD35	0.385205	1.35e-24	grey
ANKRD36	-0.52212	4.38e-47	turquoise
ANKRD36B	-0.455395	7.54e-35	turquoise
ANKRD36C	-0.620612	5.39e-71	turquoise
ANKRD37	0.0740933	0.0580591	grey
ANKRD39	-0.297413	7.62e-15	blue
ANKRD40	-0.363206	7.41e-22	turquoise
ANKRD40CL	0.00389892	0.920666	grey
ANKRD42	-0.0573448	0.142641	grey
ANKRD44	-0.493279	1.83e-41	turquoise
ANKRD45	0.304795	1.51e-15	purple
ANKRD46	-0.70695	2.64e-100	blue
ANKRD49	-0.0525744	0.178983	grey
ANKRD50	-0.402433	6.82e-27	turquoise
ANKRD52	-0.118118	0.00246325	turquoise
ANKRD53	0.547847	1.42e-52	purple
ANKRD54	-0.0908432	0.0200551	grey
ANKRD55	-0.312359	2.73e-16	blue
ANKRD6	-0.5065	5.66e-44	turquoise
ANKRD60	0.144953	0.000197354	grey
ANKRD61	-0.0296864	0.448164	grey
ANKRD62	-0.197566	3.45e-07	grey
ANKRD63	-0.123529	0.00153721	yellow
ANKRD65	0.209725	6.04e-08	magenta
ANKRD66	0.137376	0.000422104	purple
ANKRD7	-0.049452	0.206237	grey
ANKRD9	-0.0321655	0.411162	grey
ANKS1A	-0.48048	3.9e-39	turquoise
ANKS1B	-0.548715	9.06e-53	blue
ANKS3	-0.212987	3.72e-08	red
ANKS4B	-0.14528	0.00019084	yellow
ANKS6	-0.233074	1.57e-09	grey
ANKUB1	0.235787	1e-09	purple
ANKZF1	-0.275819	6.7e-13	red
ANLN	-0.125839	0.00124978	magenta
ANO1	0.258934	1.7e-11	grey
ANO10	-0.00483586	0.901689	grey
ANO2	-0.0492073	0.208494	grey
ANO3	-0.385606	1.2e-24	yellow
ANO4	-0.419713	2.46e-29	blue
ANO5	-0.41181	3.36e-28	blue
ANO6	0.353002	1.18e-20	grey
ANO7	0.380472	5.46e-24	grey
ANO8	-0.38248	3.02e-24	red
ANO9	0.399301	1.82e-26	grey
ANOS1	-0.252386	5.63e-11	grey
ANP32A	-0.388139	5.6e-25	grey
ANP32B	-0.168173	1.51e-05	grey
ANP32D	0.208759	6.96e-08	grey
ANP32E	-0.18565	1.72e-06	grey
ANPEP	0.528906	1.73e-48	black
ANTKMT	0.0852089	0.0292167	red
ANTXR1	-0.369187	1.4e-22	turquoise
ANTXR2	0.435179	1.21e-31	grey
ANTXRL	-0.0944297	0.0156265	magenta
ANXA1	0.7286	2.05e-109	black
ANXA10	0.0851694	0.0292918	grey
ANXA11	0.0968063	0.013188	grey
ANXA13	0.103891	0.00779086	grey
ANXA2	0.738228	9.38e-114	black
ANXA2R	0.536942	3.44e-50	grey
ANXA3	-0.290905	3.06e-14	yellow
ANXA4	0.412108	3.05e-28	grey
ANXA5	0.682053	8.23e-91	black
ANXA6	-0.393159	1.22e-25	grey
ANXA7	-0.52057	9.08e-47	green
ANXA8	0.008635	0.825422	grey
ANXA8L1	-0.272684	1.24e-12	grey
ANXA9	-0.554616	4.22e-54	turquoise
AOAH	0.217891	1.76e-08	brown
AOC1	0.218749	1.55e-08	grey
AOC2	-0.344371	1.13e-19	grey
AOC3	0.030802	0.431285	grey
AOPEP	0.320259	4.35e-17	grey
AOX1	0.519207	1.72e-46	black
AP002884.2	-0.114303	0.00339655	grey
AP1AR	-0.369685	1.22e-22	turquoise
AP1B1	-0.193607	5.95e-07	grey
AP1G1	-0.476585	1.91e-38	turquoise
AP1G2	-0.139736	0.000334457	red
AP1M1	0.123187	0.0015846	grey
AP1M2	-0.197121	3.67e-07	grey
AP1S1	0.207223	8.72e-08	grey
AP1S2	0.410743	4.75e-28	black
AP1S3	0.50927	1.63e-44	black
AP2A1	-0.0894925	0.0219864	grey
AP2A2	-0.278587	3.86e-13	blue
AP2B1	-0.720559	6.25e-106	turquoise
AP2M1	-0.109698	0.00494468	yellow
AP2S1	0.658359	1.29e-82	turquoise
AP3B1	-0.00405525	0.917496	pink
AP3B2	-0.516621	5.7e-46	blue
AP3D1	-0.269559	2.28e-12	turquoise
AP3M1	-0.533655	1.73e-49	turquoise
AP3M2	-0.453913	1.32e-34	blue
AP3S1	0.171484	1.02e-05	grey
AP3S2	-0.589191	1.82e-62	turquoise
AP4B1	0.15513	6.7e-05	grey
AP4E1	-0.346328	6.81e-20	turquoise
AP4M1	0.443492	6.17e-33	green
AP4S1	-0.407392	1.4e-27	blue
AP5B1	-0.218071	1.72e-08	turquoise
AP5M1	-0.492195	2.91e-41	turquoise
AP5S1	0.354082	8.82e-21	grey
AP5Z1	0.265753	4.74e-12	red
APAF1	-0.374855	2.79e-23	turquoise
APBA1	-0.559846	2.65e-55	blue
APBA2	-0.553819	6.41e-54	blue
APBA3	0.291824	2.52e-14	red
APBB1	-0.593006	1.88e-63	blue
APBB1IP	0.372559	5.38e-23	brown
APBB2	-0.541495	3.56e-51	turquoise
APBB3	-0.20417	1.36e-07	red
APC	-0.516888	5.04e-46	turquoise
APC2	-0.534563	1.11e-49	red
APCDD1	-0.396536	4.31e-26	grey
APCDD1L	0.459512	1.58e-35	grey
APCS	0.0244028	0.532996	grey
APEH	0.036209	0.354846	grey
APELA	0.140591	0.00030714	grey
APEX1	-0.30813	7.14e-16	grey
APEX2	0.37016	1.06e-22	green
APH1A	0.369933	1.13e-22	blue
APH1B	-0.432575	3.01e-31	turquoise
API5	-0.28578	8.92e-14	turquoise
APIP	-0.030968	0.428804	grey
APLF	0.14452	0.000206336	grey
APLN	0.364294	5.49e-22	grey
APLNR	0.245548	1.89e-10	grey
APLP1	-0.2501	8.47e-11	magenta
APLP2	0.0227873	0.560462	grey
APMAP	0.00300467	0.938821	grey
APOA1	0.113554	0.00361366	grey
APOA2	0.0216507	0.580187	grey
APOA4	0.0209109	0.593198	grey
APOA5	-0.0226161	0.563412	grey
APOB	0.171782	9.83e-06	grey
APOBEC1	-0.0347203	0.37499	grey
APOBEC2	-0.362885	8.1e-22	grey
APOBEC3A	0.317827	7.7e-17	grey
APOBEC3B	0.5532	8.86e-54	green
APOBEC3C	0.719664	1.5e-105	brown
APOBEC3D	0.795552	3.12e-144	brown
APOBEC3F	0.811144	2.9e-154	brown
APOBEC3G	0.805177	2.57e-150	brown
APOBEC3H	0.372931	4.84e-23	brown
APOBEC4	0.106936	0.00615456	purple
APOBR	0.504907	1.15e-43	brown
APOC1	0.428262	1.35e-30	brown
APOC2	0.587226	5.79e-62	brown
APOC3	0.0142843	0.715188	grey
APOC4	0.0174814	0.655178	grey
APOC4-APOC2	0.46635	1.12e-36	brown
APOD	-0.236753	8.51e-10	grey
APOE	-0.177192	5.06e-06	grey
APOF	0.0384785	0.325479	grey
APOH	0.0385372	0.324741	grey
APOL1	0.670324	1.17e-86	brown
APOL2	0.350385	2.35e-20	grey
APOL3	0.334792	1.28e-18	brown
APOL4	0.621205	3.64e-71	turquoise
APOL5	0.0354693	0.364768	grey
APOL6	0.436265	8.22e-32	brown
APOLD1	-0.177251	5.02e-06	grey
APOM	-0.219369	1.4e-08	grey
APOO	0.196027	4.27e-07	grey
APOOL	-0.443525	6.09e-33	turquoise
APP	-0.194822	5.04e-07	grey
APPBP2	-0.530788	6.99e-49	turquoise
APPL1	-0.570873	6.54e-58	turquoise
APPL2	-0.501845	4.46e-43	turquoise
APRT	0.352003	1.53e-20	grey
APTX	-0.318321	6.86e-17	grey
AQP1	0.436012	8.99e-32	grey
AQP10	0.148618	0.00013479	grey
AQP11	-0.486582	3.12e-40	grey
AQP12A	-0.111278	0.00435347	grey
AQP12B	-0.123991	0.00147518	grey
AQP2	0.214977	2.75e-08	grey
AQP3	0.142765	0.000246757	grey
AQP4	0.141963	0.00026761	grey
AQP5	0.670244	1.24e-86	black
AQP6	-0.191056	8.4e-07	grey
AQP7	-0.408568	9.61e-28	grey
AQP8	-0.0434348	0.266987	grey
AQP9	0.430724	5.74e-31	brown
AQR	-0.433322	2.32e-31	turquoise
AR	0.199308	2.71e-07	brown
ARAF	0.362306	9.5e-22	grey
ARAP1	-0.228698	3.21e-09	grey
ARAP2	-0.173623	7.86e-06	grey
ARAP3	0.687529	8.11e-93	black
ARC	0.402162	7.42e-27	grey
ARCN1	-0.263316	7.52e-12	pink
AREG	0.419894	2.32e-29	brown
AREL1	-0.392873	1.33e-25	turquoise
ARF1	0.164123	2.43e-05	grey
ARF3	-0.462323	5.36e-36	blue
ARF4	0.355634	5.82e-21	green
ARF5	0.355697	5.73e-21	grey
ARF6	0.235635	1.03e-09	grey
ARFGAP1	-0.330151	4.03e-18	red
ARFGAP2	-0.582511	9.02e-61	turquoise
ARFGAP3	-0.165678	2.03e-05	grey
ARFGEF1	-0.485445	5.01e-40	turquoise
ARFGEF2	-0.471355	1.55e-37	turquoise
ARFGEF3	-0.693045	6.96e-95	blue
ARFIP1	0.282014	1.93e-13	grey
ARFIP2	-0.180345	3.4e-06	grey
ARFRP1	-0.0685097	0.0797609	red
ARG1	0.242942	2.97e-10	grey
ARG2	-0.00763062	0.845456	grey
ARGFX	0.0266751	0.495548	grey
ARGLU1	-0.231425	2.06e-09	red
ARHGAP1	-0.0574712	0.141761	grey
ARHGAP10	-0.175467	6.27e-06	grey
ARHGAP11A	0.34782	4.61e-20	green
ARHGAP12	-0.669671	1.96e-86	turquoise
ARHGAP15	0.571245	5.32e-58	brown
ARHGAP17	-0.103457	0.00805323	grey
ARHGAP18	0.641723	2.72e-77	brown
ARHGAP19	-0.434401	1.59e-31	turquoise
ARHGAP19-SLIT1	-0.37289	4.89e-23	grey
ARHGAP20	0.118922	0.00229933	grey
ARHGAP21	-0.515971	7.69e-46	turquoise
ARHGAP22	-0.341264	2.51e-19	magenta
ARHGAP23	-0.183943	2.15e-06	magenta
ARHGAP24	-0.433002	2.59e-31	grey
ARHGAP25	0.545214	5.43e-52	brown
ARHGAP26	-0.124941	0.00135499	yellow
ARHGAP27	0.328257	6.4e-18	brown
ARHGAP28	-0.539128	1.16e-50	grey
ARHGAP29	0.426757	2.26e-30	grey
ARHGAP30	0.353593	1.01e-20	brown
ARHGAP31	-0.530398	8.44e-49	turquoise
ARHGAP32	-0.655932	8.09e-82	turquoise
ARHGAP33	-0.392401	1.54e-25	turquoise
ARHGAP35	-0.460191	1.22e-35	turquoise
ARHGAP36	-0.40088	1.11e-26	grey
ARHGAP39	-0.265274	5.19e-12	grey
ARHGAP4	0.368099	1.9e-22	brown
ARHGAP40	0.123495	0.00154188	grey
ARHGAP42	-0.218967	1.49e-08	turquoise
ARHGAP44	-0.532665	2.81e-49	blue
ARHGAP45	0.29446	1.44e-14	brown
ARHGAP5	-0.53977	8.43e-51	turquoise
ARHGAP6	0.0902844	0.0208355	brown
ARHGAP8	-0.0932478	0.0169804	grey
ARHGAP9	0.562226	7.39e-56	brown
ARHGDIA	0.189063	1.1e-06	grey
ARHGDIB	0.629906	1.04e-73	brown
ARHGDIG	-0.484413	7.7e-40	blue
ARHGEF1	0.268827	2.63e-12	red
ARHGEF10	0.0212502	0.587213	grey
ARHGEF10L	-0.298161	6.48e-15	grey
ARHGEF11	-0.517992	3.02e-46	turquoise
ARHGEF12	-0.457255	3.73e-35	turquoise
ARHGEF15	0.297471	7.53e-15	grey
ARHGEF16	-0.0604101	0.12246	grey
ARHGEF17	-0.526581	5.29e-48	blue
ARHGEF18	-0.324494	1.59e-17	turquoise
ARHGEF19	0.436681	7.09e-32	grey
ARHGEF2	-0.334811	1.28e-18	turquoise
ARHGEF25	-0.293207	1.88e-14	grey
ARHGEF26	-0.154792	6.95e-05	grey
ARHGEF28	0.0661173	0.0908832	yellow
ARHGEF3	0.151712	9.7e-05	grey
ARHGEF33	-0.331271	3.06e-18	yellow
ARHGEF35	0.205389	1.14e-07	grey
ARHGEF37	-0.295031	1.27e-14	magenta
ARHGEF38	-0.149137	0.000127622	grey
ARHGEF39	0.215038	2.73e-08	green
ARHGEF4	-0.449261	7.45e-34	grey
ARHGEF40	-0.143885	0.000220185	grey
ARHGEF5	0.181736	2.85e-06	grey
ARHGEF6	-0.215526	2.53e-08	grey
ARHGEF7	-0.584833	2.35e-61	turquoise
ARHGEF9	-0.654792	1.91e-81	turquoise
ARID1A	-0.286074	8.39e-14	turquoise
ARID1B	-0.569523	1.38e-57	turquoise
ARID2	-0.409374	7.41e-28	turquoise
ARID3A	-0.115267	0.00313428	grey
ARID3B	0.0627966	0.108347	red
ARID3C	-0.179191	3.94e-06	grey
ARID4A	-0.624698	3.55e-72	turquoise
ARID4B	-0.551793	1.84e-53	turquoise
ARID5A	0.577525	1.57e-59	brown
ARID5B	-0.299034	5.36e-15	grey
ARIH1	-0.472028	1.19e-37	turquoise
ARIH2	-0.175385	6.33e-06	grey
ARIH2OS	-0.0107994	0.782648	grey
ARL1	0.167252	1.69e-05	grey
ARL10	-0.504292	1.51e-43	turquoise
ARL11	0.538846	1.34e-50	brown
ARL13A	-0.301683	3e-15	turquoise
ARL13B	0.077658	0.0469553	pink
ARL14	0.13588	0.000488268	grey
ARL14EP	-0.449134	7.81e-34	turquoise
ARL14EPL	0.375681	2.2e-23	grey
ARL15	-0.245313	1.97e-10	grey
ARL16	0.0538721	0.168477	grey
ARL17A	-0.102978	0.0083523	grey
ARL17B	-0.264624	5.87e-12	grey
ARL2	-0.144246	0.000212218	grey
ARL2BP	0.128024	0.0010243	green
ARL2-SNX15	-0.0461635	0.238067	grey
ARL3	-0.741833	1.98e-115	black
ARL4A	0.199428	2.66e-07	grey
ARL4C	0.466347	1.12e-36	black
ARL4D	0.054767	0.161506	grey
ARL5A	-0.0907626	0.0201661	pink
ARL5B	-0.660966	1.76e-83	turquoise
ARL5C	-0.280977	2.38e-13	grey
ARL6	-0.0799627	0.040771	yellow
ARL6IP1	-0.0843995	0.030791	grey
ARL6IP4	0.15065	0.00010869	red
ARL6IP5	0.174537	7.03e-06	grey
ARL6IP6	-0.150101	0.000115224	pink
ARL8A	-0.391369	2.11e-25	blue
ARL8B	-0.235397	1.07e-09	grey
ARL9	0.61479	2.42e-69	black
ARMC1	-0.493856	1.43e-41	grey
ARMC10	0.398774	2.15e-26	black
ARMC12	-0.270655	1.85e-12	grey
ARMC2	0.169006	1.37e-05	purple
ARMC3	0.00602807	0.877623	purple
ARMC5	-0.364648	4.97e-22	red
ARMC6	-0.122404	0.00169807	grey
ARMC7	0.221141	1.07e-08	grey
ARMC8	-0.495426	7.29e-42	turquoise
ARMC9	0.310468	4.21e-16	grey
ARMCX1	-0.577074	2.02e-59	turquoise
ARMCX2	0.148759	0.000132803	grey
ARMCX3	-0.489818	7.99e-41	turquoise
ARMCX4	-0.712101	2.14e-102	turquoise
ARMCX5	-0.261779	1e-11	grey
ARMCX5-GPRASP2	-0.267313	3.52e-12	grey
ARMCX6	0.140585	0.000307329	grey
ARMH1	0.146097	0.000175377	grey
ARMH2	0.0373203	0.340264	grey
ARMH3	-0.619396	1.2e-70	turquoise
ARMH4	-0.500991	6.49e-43	turquoise
ARMS2	-0.0999492	0.0104816	grey
ARMT1	-0.191466	7.95e-07	grey
ARNT	-0.264643	5.85e-12	turquoise
ARNT2	-0.565077	1.58e-56	turquoise
ARNTL	0.368654	1.62e-22	grey
ARNTL2	0.505033	1.09e-43	black
ARPC1A	0.445661	2.8e-33	green
ARPC1B	0.66805	7.08e-86	brown
ARPC2	0.483706	1.03e-39	black
ARPC3	0.542119	2.6e-51	blue
ARPC4	0.497035	3.64e-42	turquoise
ARPC4-TTLL3	-0.029333	0.453588	grey
ARPC5	0.503957	1.76e-43	blue
ARPC5L	-0.0415399	0.288437	grey
ARPIN	-0.419298	2.83e-29	turquoise
ARPIN-AP3S2	-0.438905	3.21e-32	turquoise
ARPP19	-0.489028	1.12e-40	turquoise
ARPP21	-0.749062	7.14e-119	blue
ARR3	0.0604364	0.122297	grey
ARRB1	-0.49191	3.29e-41	blue
ARRB2	0.188712	1.15e-06	brown
ARRDC1	-0.230777	2.29e-09	red
ARRDC2	-0.122726	0.00165056	magenta
ARRDC3	0.145736	0.000182065	grey
ARRDC4	0.15735	5.24e-05	grey
ARRDC5	0.172903	8.58e-06	brown
ARSA	0.314068	1.84e-16	grey
ARSB	-0.207956	7.84e-08	grey
ARSD	0.658083	1.59e-82	black
ARSF	0.396312	4.62e-26	grey
ARSG	-0.0305787	0.434633	grey
ARSH	-0.0534511	0.171833	grey
ARSI	0.44595	2.52e-33	grey
ARSJ	0.579279	5.77e-60	black
ARSK	0.295721	1.1e-14	grey
ART1	-0.30237	2.58e-15	grey
ART3	0.253573	4.54e-11	grey
ART4	-0.155745	6.26e-05	grey
ART5	0.00857651	0.826585	grey
ARTN	0.209643	6.11e-08	grey
ARV1	-0.140756	0.000302096	grey
ARVCF	-0.489887	7.76e-41	red
ARX	0.181325	3e-06	yellow
AS3MT	-0.337386	6.69e-19	grey
ASAH1	-0.0625188	0.109921	grey
ASAH2	-0.388387	5.2e-25	grey
ASAH2B	-0.672138	2.74e-87	blue
ASAP1	-0.307282	8.65e-16	turquoise
ASAP2	-0.177319	4.98e-06	turquoise
ASAP3	0.154525	7.15e-05	brown
ASB1	-0.688398	3.86e-93	turquoise
ASB10	0.0567149	0.147087	grey
ASB11	0.0167785	0.668198	grey
ASB12	-0.312794	2.47e-16	grey
ASB13	-0.748606	1.19e-118	black
ASB14	-0.556788	1.35e-54	turquoise
ASB15	0.0268732	0.492351	grey
ASB16	-0.103136	0.00825224	red
ASB17	0.0710524	0.0691763	grey
ASB18	-0.142507	0.000253288	grey
ASB2	0.0060419	0.877345	yellow
ASB3	-0.472447	1.01e-37	grey
ASB4	-0.395369	6.19e-26	grey
ASB5	0.344679	1.04e-19	grey
ASB6	-0.0356753	0.361988	grey
ASB7	-0.306539	1.02e-15	pink
ASB8	-0.531312	5.42e-49	turquoise
ASB9	0.547491	1.7e-52	grey
ASCC1	-0.752699	1.19e-120	black
ASCC2	-0.0149171	0.703156	grey
ASCC3	-0.230442	2.42e-09	turquoise
ASCL1	-0.436022	8.96e-32	grey
ASCL2	0.65647	5.4e-82	brown
ASCL3	-0.24443	2.3e-10	grey
ASCL4	-0.0938286	0.0163027	grey
ASCL5	-0.519409	1.56e-46	blue
ASF1A	-0.603918	2.41e-66	turquoise
ASF1B	0.535004	8.94e-50	green
ASGR1	-0.400416	1.29e-26	black
ASGR2	0.407932	1.18e-27	brown
ASH1L	-0.581147	1.98e-60	turquoise
ASH2L	-0.311041	3.69e-16	turquoise
ASIC1	-0.586956	6.79e-62	black
ASIC2	-0.324037	1.77e-17	yellow
ASIC3	-0.384438	1.69e-24	red
ASIC4	-0.489349	9.74e-41	black
ASIC5	0.163346	2.66e-05	grey
ASIP	0.347115	5.55e-20	grey
ASL	0.641048	4.39e-77	turquoise
ASMT	-0.0113276	0.772304	grey
ASMTL	-0.332823	2.09e-18	grey
ASNS	0.0409729	0.295075	grey
ASNSD1	-0.425608	3.35e-30	grey
ASPA	-0.333839	1.62e-18	magenta
ASPDH	-0.385366	1.28e-24	blue
ASPG	-0.21945	1.39e-08	grey
ASPH	-0.426903	2.15e-30	grey
ASPHD1	-0.371114	8.11e-23	blue
ASPHD2	0.0797808	0.0412327	yellow
ASPM	0.353369	1.07e-20	green
ASPN	0.516819	5.2e-46	black
ASPRV1	-0.170013	1.22e-05	grey
ASPSCR1	-0.141557	0.000278766	red
ASRGL1	-0.564638	2e-56	blue
ASS1	0.312705	2.52e-16	grey
ASTE1	0.146661	0.000165414	grey
ASTL	-0.135751	0.000494403	yellow
ASTN1	-0.460965	9.04e-36	turquoise
ASTN2	-0.575171	5.92e-59	turquoise
ASXL1	-0.361489	1.19e-21	turquoise
ASXL2	-0.407154	1.51e-27	turquoise
ASXL3	-0.61979	9.27e-71	turquoise
ASZ1	0.0310031	0.428281	grey
ATAD1	-0.707867	1.13e-100	turquoise
ATAD2	0.0468034	0.231616	green
ATAD2B	-0.461331	7.85e-36	turquoise
ATAD3A	0.251645	6.43e-11	grey
ATAD3B	0.0953071	0.0146836	red
ATAD3C	0.478998	7.15e-39	grey
ATAD5	-0.0664274	0.0893751	green
ATAT1	-0.654417	2.53e-81	black
ATCAY	-0.667682	9.46e-86	black
ATE1	-0.731301	1.3e-110	turquoise
ATF1	0.0141214	0.718296	grey
ATF2	-0.50903	1.82e-44	turquoise
ATF3	0.444128	4.89e-33	black
ATF4	0.011337	0.772121	grey
ATF5	0.538757	1.4e-50	grey
ATF6	-0.352605	1.31e-20	turquoise
ATF6B	-0.205359	1.14e-07	turquoise
ATF7	-0.252321	5.69e-11	turquoise
ATF7IP	-0.564565	2.09e-56	turquoise
ATF7IP2	0.232987	1.59e-09	grey
ATF7-NPFF	0.102712	0.00852232	red
ATG10	0.183106	2.39e-06	grey
ATG101	0.0836702	0.0322713	grey
ATG12	-0.276039	6.42e-13	pink
ATG13	-0.62585	1.64e-72	blue
ATG14	-0.476565	1.92e-38	turquoise
ATG16L1	-0.0305845	0.434547	grey
ATG16L2	-0.227128	4.13e-09	red
ATG2A	-0.409585	6.92e-28	turquoise
ATG2B	-0.581347	1.76e-60	turquoise
ATG3	0.0305817	0.434588	grey
ATG4A	0.34738	5.18e-20	blue
ATG4B	-0.0518623	0.18495	red
ATG4C	0.233382	1.49e-09	brown
ATG4D	-0.0148881	0.703706	grey
ATG5	0.00312524	0.936371	grey
ATG7	0.097929	0.0121576	grey
ATG9A	-0.384569	1.63e-24	turquoise
ATG9B	0.259265	1.6e-11	grey
ATIC	-0.204514	1.29e-07	grey
ATL1	-0.602635	5.33e-66	blue
ATL2	-0.166378	1.87e-05	pink
ATL3	0.284353	1.2e-13	brown
ATM	-0.537423	2.71e-50	turquoise
ATMIN	-0.597943	9.53e-65	turquoise
ATN1	-0.454172	1.19e-34	turquoise
ATOH1	-0.0103856	0.79078	grey
ATOH7	-0.366278	3.16e-22	yellow
ATOH8	-0.594139	9.53e-64	black
ATOX1	0.248309	1.16e-10	turquoise
ATP10A	-0.295197	1.23e-14	grey
ATP10B	-0.259128	1.64e-11	magenta
ATP10D	0.154427	7.23e-05	pink
ATP11A	-0.174318	7.22e-06	turquoise
ATP11B	-0.205568	1.11e-07	pink
ATP11C	-0.161521	3.28e-05	pink
ATP12A	0.0259625	0.507138	grey
ATP13A1	-0.0223524	0.56797	grey
ATP13A2	-0.174457	7.09e-06	yellow
ATP13A3	-0.0666669	0.0882238	pink
ATP13A4	-0.223018	7.95e-09	grey
ATP13A5	-0.269764	2.2e-12	grey
ATP1A1	0.243444	2.72e-10	grey
ATP1A2	-0.24066	4.39e-10	grey
ATP1A3	-0.631057	4.75e-74	blue
ATP1A4	-0.433078	2.53e-31	grey
ATP1B1	-0.194797	5.06e-07	yellow
ATP1B2	-0.0256832	0.511719	grey
ATP1B3	0.312773	2.49e-16	green
ATP1B4	0.0543673	0.164593	grey
ATP23	0.266295	4.28e-12	grey
ATP2A1	0.0038404	0.921853	red
ATP2A2	-0.428412	1.28e-30	turquoise
ATP2A3	0.449827	6.04e-34	grey
ATP2B1	0.00259093	0.947232	yellow
ATP2B2	-0.501902	4.35e-43	blue
ATP2B3	-0.47187	1.27e-37	blue
ATP2B4	-0.247286	1.39e-10	grey
ATP2C1	-0.404209	3.88e-27	turquoise
ATP2C2	-0.371232	7.84e-23	blue
ATP4A	-0.0771587	0.048394	yellow
ATP4B	0.143251	0.000234877	grey
ATP5F1A	-0.287713	5.97e-14	grey
ATP5F1B	-0.132498	0.000675007	brown
ATP5F1C	-0.490265	6.61e-41	grey
ATP5F1D	0.194742	5.1e-07	grey
ATP5F1E	0.466539	1.04e-36	turquoise
ATP5IF1	0.0602187	0.123651	grey
ATP5MC1	0.178491	4.3e-06	grey
ATP5MC2	-0.197563	3.45e-07	grey
ATP5MC3	0.315532	1.31e-16	grey
ATP5ME	0.0971743	0.0128421	grey
ATP5MF	0.575292	5.53e-59	turquoise
ATP5MF-PTCD1	0.0310096	0.428184	grey
ATP5MG	0.158906	4.41e-05	grey
ATP5MGL	0.477689	1.22e-38	turquoise
ATP5PB	0.372011	6.29e-23	turquoise
ATP5PD	0.346839	5.96e-20	turquoise
ATP5PF	0.0357546	0.360921	grey
ATP5PO	-0.0236893	0.545042	grey
ATP6AP1	0.114624	0.00330697	grey
ATP6AP2	0.156315	5.88e-05	grey
ATP6V0A1	-0.609075	9.42e-68	blue
ATP6V0A2	-0.120292	0.00204266	pink
ATP6V0A4	-0.131591	0.000735322	grey
ATP6V0B	0.548996	7.84e-53	turquoise
ATP6V0C	-0.39933	1.81e-26	blue
ATP6V0D1	-0.304183	1.73e-15	yellow
ATP6V0D2	0.248519	1.12e-10	grey
ATP6V0E1	0.450574	4.58e-34	blue
ATP6V0E2	-0.361775	1.1e-21	grey
ATP6V1A	-0.505016	1.1e-43	blue
ATP6V1B1	-0.110686	0.0045671	red
ATP6V1B2	-0.214104	3.14e-08	yellow
ATP6V1C1	-0.523214	2.62e-47	blue
ATP6V1C2	0.339959	3.49e-19	grey
ATP6V1D	-0.294871	1.32e-14	yellow
ATP6V1E1	-0.270515	1.9e-12	yellow
ATP6V1E2	-0.491376	4.13e-41	grey
ATP6V1F	0.428089	1.43e-30	turquoise
ATP6V1FNB	-0.574625	8.05e-59	blue
ATP6V1G1	-0.0749923	0.0550716	grey
ATP6V1G2	-0.718542	4.47e-105	blue
ATP6V1G2-DDX39B	-0.510187	1.08e-44	turquoise
ATP6V1G3	0.00313063	0.936262	grey
ATP6V1H	-0.403133	5.46e-27	yellow
ATP7A	-0.0802383	0.0400799	pink
ATP7B	-0.602928	4.45e-66	turquoise
ATP8A1	-0.710038	1.49e-101	blue
ATP8A2	-0.482797	1.5e-39	blue
ATP8B1	0.38643	9.35e-25	grey
ATP8B2	-0.247506	1.34e-10	turquoise
ATP8B3	0.453918	1.31e-34	brown
ATP8B4	0.177722	4.73e-06	brown
ATP9A	-0.661529	1.14e-83	turquoise
ATP9B	-0.236413	9.01e-10	turquoise
ATPAF1	-0.163564	2.59e-05	grey
ATPAF2	0.00286215	0.941718	grey
ATPSCKMT	-0.0602051	0.123736	grey
ATR	-0.1078	0.00575001	turquoise
ATRAID	0.588277	3.12e-62	blue
ATRIP	-0.202035	1.84e-07	grey
ATRN	-0.519067	1.83e-46	turquoise
ATRNL1	-0.64545	1.86e-78	blue
ATRX	-0.207044	8.95e-08	turquoise
ATXN1	-0.347126	5.53e-20	turquoise
ATXN10	-0.526278	6.11e-48	grey
ATXN1L	-0.449405	7.07e-34	turquoise
ATXN2	-0.299647	4.69e-15	turquoise
ATXN2L	-0.282172	1.87e-13	turquoise
ATXN3	-0.430619	5.96e-31	turquoise
ATXN3L	0.0583013	0.136087	grey
ATXN7	-0.388355	5.25e-25	turquoise
ATXN7L1	-0.179017	4.02e-06	turquoise
ATXN7L2	-0.266609	4.03e-12	red
ATXN7L3	-0.383124	2.5e-24	yellow
ATXN7L3B	-0.627119	6.95e-73	turquoise
AUH	-0.238795	6.03e-10	yellow
AUNIP	0.30524	1.37e-15	green
AUP1	0.395083	6.76e-26	turquoise
AURKA	0.483525	1.11e-39	green
AURKAIP1	0.341573	2.32e-19	grey
AURKB	0.4321	3.56e-31	green
AURKC	0.331122	3.18e-18	grey
AUTS2	-0.248186	1.19e-10	grey
AVEN	0.301518	3.11e-15	grey
AVIL	0.166552	1.83e-05	grey
AVL9	-0.452891	1.93e-34	turquoise
AVP	0.053646	0.170274	grey
AVPI1	-0.483335	1.2e-39	green
AVPR1A	0.213123	3.64e-08	grey
AVPR1B	-0.113166	0.00373127	grey
AVPR2	-0.0580701	0.13765	grey
AWAT1	-0.0635479	0.104181	grey
AWAT2	-0.100158	0.0103208	grey
AXDND1	-0.144507	0.000206605	grey
AXIN1	-0.334122	1.51e-18	turquoise
AXIN2	-0.493925	1.39e-41	turquoise
AXL	0.232957	1.6e-09	brown
AZGP1	0.019103	0.62554	grey
AZI2	-0.348302	4.07e-20	turquoise
AZIN1	-0.582536	8.89e-61	turquoise
AZIN2	-0.0692658	0.0764842	grey
AZU1	-0.395578	5.8e-26	red
B2M	0.636578	1.03e-75	brown
B3GALNT1	0.194316	5.4e-07	grey
B3GALNT2	0.0758228	0.0524263	pink
B3GALT1	0.150892	0.000105915	grey
B3GALT2	-0.606343	5.28e-67	blue
B3GALT4	0.291471	2.71e-14	grey
B3GALT5	-0.0214654	0.583432	grey
B3GALT6	0.159386	4.17e-05	grey
B3GAT1	-0.514738	1.36e-45	blue
B3GAT2	-0.351845	1.6e-20	grey
B3GAT3	0.212738	3.86e-08	grey
B3GLCT	0.139327	0.000348315	grey
B3GNT2	0.107798	0.00575114	grey
B3GNT3	-0.0351782	0.36872	grey
B3GNT4	-0.18614	1.61e-06	yellow
B3GNT5	0.642731	1.32e-77	black
B3GNT6	-0.0547819	0.161392	grey
B3GNT7	0.608323	1.52e-67	black
B3GNT8	0.552058	1.61e-53	grey
B3GNT9	0.282976	1.59e-13	grey
B3GNTL1	-0.158573	4.57e-05	red
B4GALNT1	-0.305392	1.32e-15	grey
B4GALNT2	0.0727246	0.0628646	grey
B4GALNT3	-0.0243259	0.534287	grey
B4GALNT4	-0.257223	2.34e-11	red
B4GALT1	0.355087	6.74e-21	brown
B4GALT2	0.0862112	0.0273633	grey
B4GALT3	0.0617873	0.11415	grey
B4GALT4	0.171256	1.05e-05	grey
B4GALT5	0.188373	1.2e-06	grey
B4GALT6	-0.449005	8.19e-34	blue
B4GALT7	0.31786	7.65e-17	grey
B4GAT1	-0.540363	6.27e-51	blue
B9D1	0.156128	6e-05	grey
B9D2	0.53883	1.35e-50	turquoise
BAALC	-0.23663	8.69e-10	grey
BAAT	-0.379917	6.42e-24	grey
BABAM1	0.164026	2.46e-05	grey
BABAM2	-0.320172	4.44e-17	grey
BACE1	-0.42699	2.09e-30	turquoise
BACE2	0.579736	4.44e-60	black
BACH1	-0.0411663	0.292799	pink
BACH2	-0.444148	4.86e-33	turquoise
BAD	0.145071	0.000194982	grey
BAG1	-0.420616	1.82e-29	grey
BAG2	-0.398458	2.37e-26	grey
BAG3	-0.156716	5.62e-05	grey
BAG4	-0.409557	6.98e-28	yellow
BAG5	-0.189821	9.91e-07	turquoise
BAG6	-0.439173	2.92e-32	turquoise
BAHCC1	-0.507393	3.8e-44	turquoise
BAHD1	-0.50281	2.92e-43	turquoise
BAIAP2	-0.213189	3.61e-08	grey
BAIAP2L1	0.0515374	0.187721	grey
BAIAP2L2	-0.379795	6.65e-24	blue
BAIAP3	-0.0345169	0.377796	grey
BAK1	0.534415	1.19e-49	turquoise
BAMBI	-0.218919	1.51e-08	grey
BANF1	0.109181	0.0051534	grey
BANF2	0.333368	1.82e-18	grey
BANK1	0.449653	6.45e-34	grey
BANP	-0.114232	0.00341662	red
BAP1	-0.38673	8.55e-25	blue
BARD1	0.313262	2.22e-16	green
BARHL1	-0.0630378	0.106995	grey
BARHL2	0.157274	5.29e-05	grey
BARX1	0.231903	1.9e-09	grey
BARX2	-0.163071	2.75e-05	grey
BASP1	-0.643723	6.48e-78	blue
BATF	0.624213	4.91e-72	brown
BATF2	0.540781	5.09e-51	brown
BATF3	0.6189	1.66e-70	turquoise
BAX	0.663197	3.15e-84	blue
BAZ1A	-0.176162	5.75e-06	pink
BAZ1B	-0.136266	0.000470318	turquoise
BAZ2A	-0.480592	3.73e-39	turquoise
BAZ2B	-0.527475	3.45e-48	turquoise
BBC3	0.210853	5.11e-08	grey
BBIP1	-0.718401	5.13e-105	turquoise
BBOF1	0.186858	1.47e-06	purple
BBOX1	0.0305395	0.435223	grey
BBS1	-0.333646	1.7e-18	turquoise
BBS10	-0.507632	3.41e-44	turquoise
BBS12	0.288197	5.4e-14	grey
BBS2	-0.462554	4.9e-36	turquoise
BBS4	0.217889	1.76e-08	grey
BBS5	0.0555403	0.15566	grey
BBS7	-0.254197	4.06e-11	yellow
BBS9	0.08925	0.0223498	grey
BBX	-0.458833	2.04e-35	turquoise
BCAM	0.58259	8.61e-61	grey
BCAN	-0.518681	2.19e-46	black
BCAP29	0.264141	6.44e-12	grey
BCAP31	0.599893	2.89e-65	turquoise
BCAR1	-0.540263	6.6e-51	blue
BCAR3	0.0730918	0.0615442	grey
BCAS1	-0.365104	4.38e-22	magenta
BCAS2	0.29351	1.76e-14	grey
BCAS3	-0.446867	1.8e-33	turquoise
BCAS4	0.0475198	0.224543	yellow
BCAT1	0.605309	1.01e-66	black
BCAT2	0.399498	1.72e-26	grey
BCCIP	-0.65812	1.55e-82	black
BCDIN3D	-0.239138	5.69e-10	grey
BCHE	-0.351903	1.58e-20	grey
BCKDHA	-0.334009	1.56e-18	grey
BCKDHB	-0.114332	0.00338839	grey
BCKDK	0.290104	3.62e-14	grey
BCL10	0.408459	9.95e-28	grey
BCL11A	-0.0844067	0.0307768	yellow
BCL11B	-0.488443	1.43e-40	blue
BCL2	-0.323162	2.18e-17	grey
BCL2A1	0.57411	1.08e-58	brown
BCL2L1	0.179878	3.61e-06	grey
BCL2L10	-0.113887	0.00351574	yellow
BCL2L11	-0.283759	1.35e-13	grey
BCL2L12	0.739396	2.71e-114	blue
BCL2L13	-0.461294	7.96e-36	turquoise
BCL2L14	-0.0187049	0.632764	grey
BCL2L15	-0.00600229	0.878142	red
BCL2L2	-0.555877	2.18e-54	blue
BCL2L2-PABPN1	-0.0230992	0.555105	red
BCL3	0.67014	1.35e-86	black
BCL6	-0.343839	1.3e-19	grey
BCL6B	0.285121	1.02e-13	grey
BCL7A	-0.738935	4.43e-114	black
BCL7B	0.544335	8.49e-52	turquoise
BCL7C	0.45128	3.53e-34	turquoise
BCL9	-0.392727	1.39e-25	turquoise
BCL9L	-0.439979	2.19e-32	turquoise
BCLAF1	-0.488118	1.64e-40	turquoise
BCLAF3	-0.427246	1.91e-30	turquoise
BCO1	0.204393	1.31e-07	grey
BCO2	0.0476516	0.223259	grey
BCOR	-0.476398	2.06e-38	turquoise
BCORL1	-0.236051	9.57e-10	turquoise
BCR	-0.610447	3.94e-68	turquoise
BCS1L	-0.063818	0.102714	red
BDH1	0.229466	2.83e-09	grey
BDH2	0.0868709	0.0261995	grey
BDKRB1	0.317539	8.24e-17	grey
BDKRB2	0.485866	4.2e-40	black
BDNF	0.0540825	0.166818	yellow
BDP1	-0.553303	8.4e-54	turquoise
BEAN1	0.0164759	0.673836	grey
BECN1	-0.332755	2.12e-18	turquoise
BECN2	0.0669022	0.0871048	grey
BEGAIN	-0.0195125	0.618149	yellow
BEND2	-0.00061728	0.98742	grey
BEND3	-0.203359	1.52e-07	pink
BEND4	-0.535742	6.22e-50	blue
BEND5	-0.117677	0.00255763	grey
BEND6	-0.27881	3.69e-13	grey
BEND7	-0.689046	2.22e-93	turquoise
BEST1	-0.404204	3.89e-27	magenta
BEST2	0.0996106	0.0107474	grey
BEST3	-0.461317	7.89e-36	grey
BEST4	0.539004	1.24e-50	turquoise
BET1	0.417671	4.87e-29	grey
BET1L	0.124005	0.00147344	grey
BEX1	-0.576817	2.34e-59	blue
BEX2	-0.370608	9.36e-23	blue
BEX3	-0.474061	5.27e-38	grey
BEX4	-0.678143	2.09e-89	black
BEX5	-0.142481	0.000253978	yellow
BFAR	0.14548	0.000186928	green
BFSP1	0.0150773	0.700121	yellow
BFSP2	0.0258707	0.508642	grey
BGLAP	-0.238708	6.12e-10	red
BGN	0.620409	6.16e-71	turquoise
BHLHA15	-0.06865	0.0791445	grey
BHLHA9	-0.166248	1.9e-05	yellow
BHLHB9	-0.248477	1.13e-10	yellow
BHLHE22	-0.17374	7.75e-06	yellow
BHLHE23	-0.0304489	0.436586	grey
BHLHE40	0.331014	3.26e-18	grey
BHLHE41	0.126345	0.00119379	brown
BHMT	-0.202553	1.71e-07	yellow
BHMT2	0.0139573	0.721433	grey
BICC1	0.220656	1.15e-08	grey
BICD1	0.319043	5.79e-17	green
BICD2	-0.523673	2.11e-47	turquoise
BICDL1	-0.340176	3.31e-19	blue
BICDL2	-0.0472683	0.227009	yellow
BICRA	0.110508	0.00463314	red
BICRAL	-0.540766	5.13e-51	turquoise
BID	-0.588491	2.75e-62	black
BIK	0.192307	7.1e-07	grey
BIN1	-0.311369	3.43e-16	magenta
BIN2	0.36623	3.2e-22	brown
BIN3	0.263312	7.53e-12	grey
BIRC2	-0.117178	0.00266834	pink
BIRC3	0.505868	7.51e-44	black
BIRC5	0.46458	2.23e-36	green
BIRC6	-0.586324	9.83e-62	turquoise
BIRC7	-0.226425	4.63e-09	grey
BIVM	-0.504802	1.21e-43	turquoise
BIVM-ERCC5	-0.316215	1.12e-16	grey
BLACAT1	-0.508012	2.88e-44	blue
BLCAP	-0.449774	6.17e-34	blue
BLID	0.0211532	0.588922	grey
BLK	-0.307629	8e-16	grey
BLM	0.294464	1.44e-14	grey
BLMH	-0.17416	7.36e-06	grey
BLNK	0.296926	8.47e-15	brown
BLOC1S1	0.358584	2.63e-21	grey
BLOC1S2	-0.470634	2.07e-37	grey
BLOC1S3	0.141592	0.000277793	grey
BLOC1S4	0.101133	0.00959812	grey
BLOC1S5	0.156624	5.68e-05	grey
BLOC1S5-TXNDC5	-0.178432	4.33e-06	grey
BLOC1S6	-0.517637	3.56e-46	turquoise
BLVRA	0.0577982	0.139505	grey
BLVRB	0.431088	5.06e-31	grey
BLZF1	-0.130671	0.000801535	pink
BMERB1	-0.461793	6.57e-36	blue
BMF	0.0591296	0.130601	grey
BMI1	-0.416754	6.6e-29	grey
BMP1	0.38554	1.22e-24	green
BMP10	0.00512961	0.89575	grey
BMP15	-0.234931	1.15e-09	grey
BMP2	-0.689194	1.95e-93	black
BMP2K	-0.0252254	0.519276	brown
BMP3	-0.167808	1.58e-05	grey
BMP4	-0.476672	1.84e-38	grey
BMP5	0.238711	6.12e-10	grey
BMP6	-0.331211	3.11e-18	grey
BMP7	-0.277987	4.35e-13	brown
BMP8A	-0.0471559	0.228117	grey
BMP8B	-0.0492338	0.208248	grey
BMPER	-0.164893	2.22e-05	grey
BMPR1A	-0.4901	7.09e-41	turquoise
BMPR1B	-0.243675	2.62e-10	grey
BMPR2	-0.574512	8.58e-59	turquoise
BMS1	-0.565172	1.5e-56	turquoise
BMT2	-0.354526	7.84e-21	pink
BMX	0.0221064	0.57224	grey
BNC1	-0.0560528	0.151874	grey
BNC2	0.235977	9.69e-10	grey
BNIP1	0.275397	7.29e-13	grey
BNIP2	-0.131731	0.000725697	turquoise
BNIP3	-0.364467	5.23e-22	grey
BNIP3L	-0.327204	8.26e-18	grey
BNIP5	-0.0882342	0.0239289	yellow
BNIPL	0.00257616	0.947532	red
BOC	-0.0492403	0.208188	grey
BOD1	0.299215	5.15e-15	green
BOD1L1	-0.555515	2.63e-54	turquoise
BOD1L2	0.225977	4.97e-09	grey
BOK	-0.115951	0.00295981	magenta
BOLA1	-0.226555	4.53e-09	grey
BOLA2	-0.00127669	0.973984	grey
BOLA2B	0.227357	3.98e-09	grey
BOLA2-SMG1P6	-0.200376	2.33e-07	grey
BOLA3	0.629426	1.45e-73	turquoise
BOLL	0.0463085	0.236594	grey
BOP1	-0.419212	2.91e-29	grey
BORA	0.258582	1.82e-11	green
BORCS5	-0.541934	2.85e-51	turquoise
BORCS6	-0.318414	6.71e-17	grey
BORCS7	-0.620033	7.9e-71	turquoise
BORCS7-ASMT	-0.0727423	0.0628006	grey
BORCS8	0.345146	9.25e-20	grey
BORCS8-MEF2B	-0.329095	5.22e-18	grey
BPGM	0.131401	0.000748533	grey
BPHL	-0.127503	0.00107427	grey
BPI	-0.285518	9.41e-14	grey
BPIFA1	-0.0400756	0.305785	grey
BPIFA2	0.00397825	0.919057	grey
BPIFA3	-0.0700973	0.0730086	grey
BPIFB1	-0.00351327	0.928491	grey
BPIFB2	-0.0855852	0.0285086	grey
BPIFB3	0.298594	5.9e-15	grey
BPIFB4	0.264839	5.64e-12	grey
BPIFB6	-0.00318228	0.935212	grey
BPIFC	0.0401166	0.30529	grey
BPNT1	-0.177594	4.81e-06	grey
BPTF	-0.578644	8.29e-60	turquoise
BPY2C	-0.0423798	0.278791	grey
BRAF	-0.526481	5.55e-48	turquoise
BRAP	-0.536174	5.02e-50	turquoise
BRAT1	0.218226	1.68e-08	grey
BRCA1	0.297555	7.39e-15	green
BRCA2	0.282775	1.65e-13	green
BRCC3	-0.153231	8.24e-05	turquoise
BRD1	-0.540419	6.1e-51	turquoise
BRD2	-0.419697	2.48e-29	turquoise
BRD3	-0.596853	1.85e-64	turquoise
BRD3OS	-0.188989	1.11e-06	grey
BRD4	-0.112788	0.0038488	turquoise
BRD7	-0.580711	2.54e-60	turquoise
BRD8	-0.435375	1.13e-31	turquoise
BRD9	-0.502521	3.31e-43	blue
BRDT	-0.191959	7.44e-07	grey
BRF1	-0.389574	3.63e-25	turquoise
BRF2	-0.253102	4.94e-11	grey
BRI3	0.575228	5.74e-59	turquoise
BRI3BP	-0.276414	5.95e-13	blue
BRICD5	-0.107644	0.00582139	red
BRINP1	-0.575874	3.99e-59	blue
BRINP2	-0.340062	3.4e-19	grey
BRINP3	-0.346336	6.79e-20	grey
BRIP1	0.337333	6.78e-19	green
BRIX1	0.0262026	0.503217	green
BRK1	0.240987	4.15e-10	grey
BRMS1	0.134403	0.000562962	grey
BRMS1L	-0.640203	8.02e-77	turquoise
BROX	-0.501579	5.01e-43	turquoise
BRPF1	-0.332706	2.15e-18	turquoise
BRPF3	-0.519148	1.76e-46	turquoise
BRS3	-0.0750483	0.0548898	grey
BRSK1	-0.29348	1.77e-14	yellow
BRSK2	-0.61413	3.71e-69	blue
BRWD1	-0.670233	1.26e-86	turquoise
BRWD3	-0.567005	5.51e-57	turquoise
BSCL2	-0.0785678	0.0444258	yellow
BSDC1	-0.374135	3.43e-23	grey
BSG	0.25186	6.18e-11	grey
BSN	-0.57539	5.24e-59	blue
BSND	0.235967	9.71e-10	grey
BSPH1	-0.0688446	0.0782955	grey
BSPRY	-0.295546	1.14e-14	yellow
BST1	0.51359	2.3e-45	brown
BST2	0.743055	5.29e-116	brown
BSX	0.135035	0.000529767	grey
BTAF1	-0.626459	1.09e-72	turquoise
BTBD1	-0.257727	2.13e-11	pink
BTBD10	-0.10402	0.0077142	yellow
BTBD11	-0.0633871	0.105061	grey
BTBD16	-0.054186	0.166007	magenta
BTBD17	-0.482465	1.72e-39	black
BTBD18	-0.417984	4.39e-29	grey
BTBD19	0.475545	2.9e-38	brown
BTBD2	-0.181928	2.78e-06	turquoise
BTBD3	-0.258943	1.7e-11	grey
BTBD6	0.218818	1.53e-08	grey
BTBD7	-0.341647	2.27e-19	turquoise
BTBD8	-0.467201	8.02e-37	turquoise
BTBD9	-0.541215	4.09e-51	blue
BTC	-0.151164	0.000102881	grey
BTD	-0.181935	2.78e-06	grey
BTF3	-0.214939	2.77e-08	grey
BTF3L4	-0.0556483	0.154856	grey
BTG1	0.136399	0.000464264	grey
BTG2	-0.154059	7.53e-05	grey
BTG3	0.472118	1.15e-37	green
BTG4	0.00170007	0.965361	grey
BTK	0.45752	3.37e-35	brown
BTLA	0.15217	9.24e-05	grey
BTN1A1	0.123252	0.00157544	grey
BTN2A1	-0.0534847	0.171564	grey
BTN2A2	0.475464	3e-38	brown
BTN3A1	0.280585	2.58e-13	grey
BTN3A2	0.399953	1.49e-26	brown
BTN3A3	0.201509	1.98e-07	grey
BTNL2	0.134102	0.000579398	grey
BTNL3	0.10866	0.00537158	grey
BTNL8	0.218437	1.62e-08	grey
BTNL9	-0.382981	2.61e-24	grey
BTRC	-0.712964	9.46e-103	turquoise
BUB1	0.411304	3.96e-28	green
BUB1B	0.343821	1.3e-19	green
BUB1B-PAK6	-0.176142	5.76e-06	yellow
BUB3	-0.56516	1.51e-56	turquoise
BUD13	-0.166041	1.95e-05	grey
BUD23	0.334278	1.46e-18	green
BUD31	0.458083	2.72e-35	turquoise
BVES	0.0678825	0.0825639	grey
BYSL	-0.165454	2.08e-05	grey
BZW1	0.344171	1.19e-19	green
BZW2	-0.00557778	0.886701	green
C10orf105	0.284894	1.07e-13	purple
C10orf120	-0.274038	9.53e-13	grey
C10orf143	-0.365896	3.52e-22	blue
C10orf53	-0.267847	3.18e-12	grey
C10orf55	0.487547	2.08e-40	black
C10orf62	-0.216554	2.17e-08	grey
C10orf67	0.178003	4.57e-06	grey
C10orf71	0.0769222	0.0490883	grey
C10orf82	-0.232596	1.7e-09	yellow
C10orf88	-0.654285	2.79e-81	blue
C10orf90	-0.127804	0.00104512	magenta
C10orf95	-0.369551	1.26e-22	grey
C10orf99	-0.075281	0.0541396	grey
C11orf1	-0.414501	1.39e-28	grey
C11orf16	-0.0928475	0.0174617	grey
C11orf21	0.503677	1.99e-43	brown
C11orf24	0.369347	1.34e-22	green
C11orf42	-0.46656	1.03e-36	turquoise
C11orf45	0.372192	5.97e-23	brown
C11orf49	-0.288628	4.93e-14	grey
C11orf52	-0.0803736	0.0397443	grey
C11orf53	-0.141531	0.000279511	grey
C11orf54	-0.429279	9.48e-31	grey
C11orf58	-0.0773688	0.0477842	grey
C11orf65	-0.474292	4.81e-38	grey
C11orf68	-0.413292	2.07e-28	grey
C11orf71	-0.548662	9.31e-53	grey
C11orf80	0.0693003	0.0763375	grey
C11orf86	0.105116	0.00709046	grey
C11orf87	-0.188287	1.22e-06	yellow
C11orf91	0.125931	0.00123939	grey
C11orf94	-0.138889	0.000363723	grey
C11orf95	-0.552678	1.16e-53	black
C11orf96	-0.228192	3.48e-09	grey
C11orf97	-0.0426176	0.2761	yellow
C11orf98	-0.521536	5.77e-47	black
C12orf29	-0.308372	6.77e-16	grey
C12orf4	-0.0159827	0.683062	grey
C12orf40	0.0302517	0.439565	grey
C12orf42	-0.195082	4.86e-07	grey
C12orf43	-0.447411	1.47e-33	blue
C12orf45	0.21804	1.72e-08	grey
C12orf50	0.169017	1.37e-05	grey
C12orf54	-0.326132	1.07e-17	green
C12orf56	-0.0194557	0.619171	grey
C12orf57	0.183687	2.22e-06	grey
C12orf60	-0.0759025	0.0521782	grey
C12orf65	-0.386186	1.01e-24	grey
C12orf66	-0.162196	3.04e-05	grey
C12orf71	-0.249043	1.02e-10	grey
C12orf73	-0.195977	4.3e-07	grey
C12orf75	0.213572	3.4e-08	brown
C12orf76	-0.549882	4.97e-53	blue
C13orf42	-0.123677	0.00151713	grey
C14orf119	0.434451	1.56e-31	turquoise
C14orf132	-0.674096	5.66e-88	turquoise
C14orf177	-0.0128378	0.742954	grey
C14orf178	-0.271174	1.67e-12	grey
C14orf180	-0.166823	1.78e-05	grey
C14orf28	-0.557151	1.11e-54	turquoise
C14orf39	-0.00293953	0.940145	grey
C14orf93	-0.388069	5.72e-25	grey
C15orf39	-0.274321	9.01e-13	grey
C15orf40	-0.380463	5.47e-24	grey
C15orf48	0.576353	3.04e-59	turquoise
C15orf61	-0.300198	4.16e-15	blue
C15orf62	-0.266384	4.2e-12	red
C15orf65	0.356352	4.8e-21	purple
C16orf46	-0.247307	1.39e-10	grey
C16orf54	0.553172	8.99e-54	brown
C16orf70	-0.355423	6.16e-21	turquoise
C16orf71	0.124812	0.00137081	purple
C16orf72	-0.235794	9.99e-10	turquoise
C16orf74	0.314445	1.69e-16	grey
C16orf78	-0.133286	0.000626365	grey
C16orf82	-0.1282	0.00100781	grey
C16orf86	-0.430127	7.07e-31	green
C16orf87	-0.664895	8.41e-85	turquoise
C16orf89	0.329509	4.72e-18	grey
C16orf90	-0.201035	2.12e-07	grey
C16orf91	0.0495223	0.205593	grey
C16orf92	-0.542927	1.73e-51	red
C16orf95	-0.0331315	0.397249	grey
C16orf96	-0.414447	1.41e-28	grey
C17orf100	-0.583745	4.42e-61	turquoise
C17orf107	-0.161474	3.3e-05	yellow
C17orf113	-0.598505	6.76e-65	turquoise
C17orf49	-0.167593	1.62e-05	grey
C17orf50	-0.171689	9.94e-06	grey
C17orf58	0.203969	1.4e-07	grey
C17orf64	0.367861	2.03e-22	grey
C17orf67	-0.139363	0.000347077	grey
C17orf75	-0.337699	6.19e-19	grey
C17orf78	-0.409653	6.77e-28	grey
C17orf80	-0.147966	0.000144349	pink
C17orf97	-0.0660428	0.0912486	grey
C17orf98	0.0785579	0.0444527	grey
C17orf99	-0.168266	1.5e-05	grey
C18orf21	0.0972997	0.0127261	grey
C18orf25	-0.247713	1.29e-10	turquoise
C18orf32	-0.536792	3.7e-50	grey
C18orf54	0.0164351	0.674596	green
C18orf63	-0.0699207	0.0737357	grey
C19orf12	0.134097	0.00057972	grey
C19orf18	0.185216	1.82e-06	red
C19orf25	0.0123257	0.752867	grey
C19orf33	-0.0411762	0.292682	grey
C19orf38	0.350703	2.16e-20	brown
C19orf44	0.236524	8.84e-10	grey
C19orf47	0.22404	6.76e-09	grey
C19orf53	0.495438	7.26e-42	turquoise
C19orf54	0.130902	0.000784438	grey
C19orf67	-0.121674	0.00181066	grey
C19orf71	-0.198554	3.01e-07	turquoise
C19orf73	0.00317332	0.935394	grey
C19orf81	-0.0855521	0.0285702	yellow
C19orf84	0.367506	2.24e-22	brown
C1D	0.217669	1.83e-08	grey
C1GALT1	0.00885815	0.820985	grey
C1GALT1C1	0.40174	8.48e-27	blue
C1GALT1C1L	0.17102	1.08e-05	grey
C1orf100	0.159327	4.2e-05	grey
C1orf105	-0.244794	2.15e-10	grey
C1orf109	0.0831966	0.0332649	green
C1orf112	0.298862	5.57e-15	green
C1orf115	-0.192071	7.33e-07	yellow
C1orf116	-0.10781	0.00574535	grey
C1orf122	0.336398	8.58e-19	turquoise
C1orf127	0.310728	3.97e-16	grey
C1orf131	0.00543843	0.889513	grey
C1orf141	0.0701084	0.0729631	purple
C1orf146	-0.156734	5.61e-05	grey
C1orf158	0.347137	5.51e-20	purple
C1orf159	0.252846	5.18e-11	red
C1orf162	0.494878	9.23e-42	brown
C1orf167	0.0658916	0.0919939	grey
C1orf174	0.362825	8.23e-22	green
C1orf185	0.226925	4.27e-09	grey
C1orf189	0.253769	4.38e-11	purple
C1orf194	0.175066	6.58e-06	purple
C1orf198	-0.520031	1.17e-46	turquoise
C1orf21	-0.304158	1.74e-15	grey
C1orf210	0.134337	0.000566505	grey
C1orf216	-0.204907	1.22e-07	yellow
C1orf226	0.154202	7.41e-05	grey
C1orf35	-0.129208	0.000918424	red
C1orf43	0.164737	2.26e-05	grey
C1orf50	0.245692	1.84e-10	grey
C1orf52	0.047229	0.227396	grey
C1orf53	0.480012	4.72e-39	turquoise
C1orf54	0.72388	2.35e-107	black
C1orf56	-0.331075	3.21e-18	grey
C1orf68	0.0697865	0.0742923	grey
C1orf74	0.256275	2.78e-11	green
C1orf87	0.346028	7.36e-20	grey
C1orf94	-0.247067	1.45e-10	grey
C1QA	0.571081	5.83e-58	brown
C1QB	0.582567	8.73e-61	brown
C1QBP	0.18911	1.09e-06	grey
C1QC	0.559403	3.35e-55	brown
C1QL1	-0.389569	3.64e-25	grey
C1QL2	-0.356148	5.07e-21	blue
C1QL3	-0.258252	1.93e-11	yellow
C1QL4	-0.0877704	0.0246815	grey
C1QTNF1	0.34609	7.24e-20	grey
C1QTNF12	-0.190311	9.28e-07	red
C1QTNF2	0.509932	1.21e-44	green
C1QTNF3	-0.232832	1.63e-09	grey
C1QTNF3-AMACR	-0.189581	1.02e-06	grey
C1QTNF4	-0.337702	6.18e-19	blue
C1QTNF6	0.362235	9.68e-22	green
C1QTNF7	-0.0307083	0.432688	grey
C1QTNF8	-0.295409	1.17e-14	grey
C1QTNF9	0.183651	2.23e-06	grey
C1QTNF9B	0.233458	1.47e-09	grey
C1R	0.721868	1.73e-106	brown
C1RL	0.747771	3e-118	brown
C1S	0.658744	9.62e-83	brown
C2	0.586755	7.64e-62	brown
C20orf141	0.21549	2.55e-08	grey
C20orf144	0.0894248	0.0220874	grey
C20orf173	-0.106418	0.00640871	grey
C20orf194	-0.622317	1.74e-71	turquoise
C20orf202	-0.195655	4.5e-07	grey
C20orf203	-0.516518	5.98e-46	red
C20orf204	-0.399188	1.89e-26	red
C20orf27	0.17906	4e-06	grey
C20orf85	0.0646074	0.0985215	grey
C20orf96	0.163099	2.74e-05	grey
C21orf58	0.148581	0.000135323	green
C21orf62	0.500221	9.1e-43	black
C21orf91	-0.165392	2.1e-05	magenta
C22orf15	0.32039	4.22e-17	grey
C22orf23	-0.516964	4.86e-46	turquoise
C22orf39	-0.636592	1.02e-75	black
C22orf42	0.144698	0.000202598	grey
C2CD2	0.0142725	0.715412	grey
C2CD2L	-0.527024	4.28e-48	blue
C2CD3	-0.461758	6.66e-36	turquoise
C2CD4A	0.24684	1.51e-10	grey
C2CD4B	0.200144	2.41e-07	grey
C2CD4C	-0.378915	8.6e-24	blue
C2CD4D	-0.00779184	0.842233	magenta
C2CD5	-0.584907	2.25e-61	turquoise
C2CD6	-0.126369	0.00119123	grey
C2orf15	-0.0548474	0.160891	grey
C2orf16	-0.346107	7.21e-20	grey
C2orf42	-0.252836	5.19e-11	grey
C2orf49	-0.513982	1.92e-45	turquoise
C2orf50	0.377404	1.34e-23	purple
C2orf66	0.461777	6.61e-36	green
C2orf68	-0.320574	4.04e-17	turquoise
C2orf69	-0.535571	6.76e-50	turquoise
C2orf72	-0.163075	2.74e-05	grey
C2orf73	-0.126895	0.00113557	purple
C2orf74	-0.304673	1.55e-15	grey
C2orf76	-0.15722	5.32e-05	grey
C2orf78	-0.181528	2.93e-06	grey
C2orf80	-0.280269	2.75e-13	grey
C2orf88	-0.317715	7.91e-17	grey
C2orf91	0.438066	4.34e-32	grey
C2orf92	0.0330718	0.3981	red
C3	0.537435	2.69e-50	brown
C3AR1	0.379762	6.72e-24	brown
C3orf14	-0.07276	0.0627363	grey
C3orf18	-0.487709	1.94e-40	grey
C3orf20	-0.407765	1.24e-27	turquoise
C3orf22	-0.170114	1.2e-05	grey
C3orf33	-0.259642	1.5e-11	grey
C3orf38	0.303477	2.02e-15	green
C3orf49	-0.368732	1.59e-22	yellow
C3orf52	0.380592	5.27e-24	grey
C3orf56	-0.0098663	0.801017	grey
C3orf62	-0.283552	1.41e-13	red
C3orf70	-0.124119	0.00145848	grey
C3orf80	-0.0973279	0.0127001	yellow
C3orf84	0.0111999	0.774801	grey
C3orf85	0.152947	8.49e-05	grey
C4A	0.151989	9.42e-05	brown
C4B	0.204748	1.25e-07	brown
C4BPA	0.16696	1.75e-05	grey
C4BPB	0.266371	4.21e-12	grey
C4orf17	-0.0486006	0.214166	grey
C4orf19	0.11622	0.00289343	grey
C4orf3	-0.043644	0.264689	grey
C4orf33	0.118448	0.0023946	grey
C4orf36	0.189622	1.02e-06	grey
C4orf45	-0.401078	1.04e-26	grey
C4orf46	0.129927	0.000859158	green
C4orf47	0.449865	5.96e-34	purple
C4orf48	0.213702	3.34e-08	grey
C4orf50	-0.312944	2.39e-16	yellow
C4orf51	0.182408	2.62e-06	grey
C4orf54	-0.176426	5.56e-06	yellow
C5	-0.185364	1.78e-06	grey
C5AR1	0.560441	1.93e-55	brown
C5AR2	0.352752	1.26e-20	brown
C5orf15	0.408341	1.03e-27	green
C5orf22	0.00872635	0.823605	grey
C5orf24	-0.360774	1.45e-21	turquoise
C5orf34	0.292082	2.39e-14	green
C5orf38	-0.46591	1.33e-36	grey
C5orf46	0.326466	9.88e-18	grey
C5orf47	-0.326463	9.89e-18	grey
C5orf49	0.291212	2.87e-14	purple
C5orf51	-0.492909	2.15e-41	turquoise
C5orf52	-0.109601	0.00498302	grey
C5orf58	0.105933	0.00665554	grey
C5orf63	0.388909	4.44e-25	grey
C5orf67	0.412382	2.78e-28	grey
C6	0.141136	0.000290819	grey
C6orf118	0.401976	7.87e-27	purple
C6orf120	-0.11908	0.00226818	grey
C6orf132	0.272884	1.2e-12	grey
C6orf136	-0.481466	2.6e-39	blue
C6orf141	0.603722	2.72e-66	black
C6orf15	0.609542	7.01e-68	grey
C6orf163	-0.263303	7.54e-12	red
[truncated: 16,864 more rows]

## Sheet: Table S10
DEGs
	logFC	AveExpr	t	P.Value	adj.P.Val	B
CLIC1	2.15674	6.95236	-28.4994	3.81072e-117	1.25899e-112	256.681
GSDMD	1.51672	3.89606	-27.8792	1.0793e-113	1.78289e-109	248.774
EMP3	3.31409	4.93692	-26.6161	1.20838e-106	1.33075e-102	232.626
MYL12A	1.48102	5.99773	-25.932	8.05431e-103	6.65246e-99	223.866
TIMP1	3.47296	6.58721	-25.4602	3.50001e-100	2.31266e-96	217.822
CSMD3	-2.16699	2.44798	24.9611	2.15993e-97	1.18933e-93	211.429
S100A4	2.58072	4.41355	-24.9268	3.36017e-97	1.5859e-93	210.989
S100A11	2.07012	7.89582	-24.8609	7.85055e-97	3.24208e-93	210.144
MCUB	2.08439	3.48098	-24.7008	6.15766e-96	2.26041e-92	208.095
PDPN	3.40427	4.9197	-24.5792	2.94184e-95	9.71927e-92	206.539
TAGLN2	2.09466	7.44628	-24.5679	3.40265e-95	1.02197e-91	206.394
SERPING1	2.13755	6.20538	-24.3873	3.47266e-94	9.5608e-91	204.082
TMSB4X	1.3508	11.1881	-24.3144	8.86423e-94	2.25274e-90	203.15
RAB34	2.12069	4.44399	-24.2941	1.15071e-93	2.71551e-90	202.89
CASP4	1.49666	2.54157	-24.179	5.05481e-93	1.11334e-89	201.418
APOBEC3G	1.38435	2.31857	-24.0614	2.29072e-92	4.73006e-89	199.914
SP100	1.29592	2.80285	-23.9793	6.5758e-92	1.27795e-88	198.864
SQOR	1.32567	3.40304	-23.8979	1.87285e-91	3.43751e-88	197.823
MAPK8	-1.0345	4.32699	23.6577	4.09031e-90	7.11241e-87	194.754
APOBEC3F	1.14985	1.69449	-23.5664	1.31918e-89	2.17915e-86	193.589
RNF135	1.27272	3.72601	-23.4741	4.30923e-89	6.77945e-86	192.411
CAPG	1.87147	6.21931	-23.4193	8.70139e-89	1.30671e-85	191.712
MGST2	0.942612	4.17581	-23.3721	1.59524e-88	2.29146e-85	191.109
MSN	1.76935	7.04788	-23.303	3.86851e-88	5.32533e-85	190.227
CHI3L1	5.05539	6.44223	-23.2412	8.54277e-88	1.12894e-84	189.439
TNFRSF12A	2.62303	4.85877	-23.191	1.6248e-87	2.06462e-84	188.799
ZNF25	-1.11781	5.28763	23.0511	9.75047e-87	1.1931e-83	187.016
TUB	-1.6566	6.04932	23.0347	1.20208e-86	1.41837e-83	186.807
ANXA1	2.83434	5.58311	-22.9305	4.56283e-86	5.19816e-83	185.48
AC009227.2	-1.57637	1.82873	22.7526	4.44004e-85	4.88966e-82	183.216
WAC	-0.853668	5.86024	22.6853	1.04916e-84	1.11814e-81	182.36
RAB18	-0.824221	6.34757	22.607	2.8535e-84	2.94606e-81	181.364
NAP1L3	-1.50818	6.94272	22.5797	4.04526e-84	4.04991e-81	181.017
CCSER2	-1.16587	5.53318	22.4445	2.27391e-83	2.20957e-80	179.299
PPM1L	-1.45745	4.63155	22.4106	3.50308e-83	3.3067e-80	178.869
EVA1B	1.41468	4.06321	-22.3661	6.18576e-83	5.67681e-80	178.303
AC079305.11	-1.81489	1.94987	22.3496	7.62695e-83	6.75115e-80	178.095
FAM13C	-1.53741	4.17474	22.3482	7.76511e-83	6.75115e-80	178.077
PRKAR1B-AS1	1.45064	2.28845	-22.3373	8.92599e-83	7.56146e-80	177.938
RP11-508N22.12	-0.792912	1.20958	22.3223	1.0808e-82	8.83373e-80	177.748
ZMYND11	-1.10909	6.84278	22.3212	1.09626e-82	8.83373e-80	177.734
KIFBP	-0.833459	6.34864	22.3184	1.13571e-82	8.9337e-80	177.698
RAB32	1.62586	4.85232	-22.3086	1.28785e-82	9.89489e-80	177.573
ADPRH	1.04867	2.86531	-22.3054	1.34001e-82	1.00616e-79	177.534
PLSCR1	1.51791	4.55883	-22.2638	2.27881e-82	1.67305e-79	177.005
ANKRD16	-0.790055	3.88543	22.2575	2.46841e-82	1.77286e-79	176.926
ASB13	-1.00695	5.91178	22.2123	4.39376e-82	3.08853e-79	176.352
FRY	-1.37461	4.16156	22.1759	6.98446e-82	4.80735e-79	175.891
MICU1	-0.802198	6.26736	22.164	8.13429e-82	5.4845e-79	175.739
C1RL	1.64603	3.59628	-22.1004	1.8289e-81	1.20847e-78	174.933
PLP2	2.11563	5.7347	-22.0905	2.07261e-81	1.34265e-78	174.808
ZNF248	-1.0557	3.78027	22.0824	2.29785e-81	1.45993e-78	174.706
ANXA2	2.22953	5.19458	-22.0793	2.39097e-81	1.49043e-78	174.666
CD58	1.61471	3.83109	-22.0768	2.46784e-81	1.50986e-78	174.635
TMEM255B	0.834159	1.71841	-22.0616	2.99625e-81	1.79982e-78	174.442
HDAC4	-1.25535	4.4101	22.0572	3.16737e-81	1.86863e-78	174.386
ANKRD26	-1.04774	2.94356	22.0532	3.33276e-81	1.93021e-78	174.336
RAP2A	-1.2723	7.24112	22.0519	3.38858e-81	1.93021e-78	174.319
PLCB1	-1.60713	4.12351	22.0049	6.16524e-81	3.45233e-78	173.724
TYMP	1.99982	3.95968	-21.9809	8.36815e-81	4.60778e-78	173.42
PHETA2	1.23763	2.79369	-21.9284	1.63263e-80	8.84245e-78	172.755
RP11-295P9.3	-1.00934	2.56707	21.8987	2.3821e-80	1.26935e-77	172.379
RAC2	1.49622	3.53281	-21.8758	3.1869e-80	1.67125e-77	172.089
SHANK2	-1.78853	2.50007	21.8703	3.41587e-80	1.76334e-77	172.02
SERPINA1	2.06646	4.11156	-21.8528	4.26841e-80	2.16953e-77	171.798
PRICKLE3	1.15189	1.85363	-21.8244	6.12691e-80	3.06698e-77	171.438
FES	0.993492	3.50481	-21.7546	1.48627e-79	7.32885e-77	170.557
APOBEC3C	1.55836	4.46747	-21.7108	2.59446e-79	1.26052e-76	170.002
NCF1	1.17172	1.84202	-21.6924	3.27589e-79	1.56853e-76	169.77
CD63	1.02591	9.55028	-21.6654	4.61675e-79	2.17897e-76	169.429
CNNM2	-0.891838	2.56613	21.6277	7.44694e-79	3.46524e-76	168.953
SLITRK5	-1.42507	2.65415	21.6244	7.77319e-79	3.56682e-76	168.91
APOBEC3D	0.932312	1.17696	-21.6201	8.20924e-79	3.7153e-76	168.856
PLBD1	1.49458	2.63619	-21.6023	1.02868e-78	4.59266e-76	168.632
C1R	2.01829	5.83865	-21.5934	1.15186e-78	5.07403e-76	168.519
PHYHIPL	-1.75589	7.67973	21.5632	1.68904e-78	7.34245e-76	168.138
KCNB1	-2.00322	4.30453	21.5258	2.71543e-78	1.16509e-75	167.666
SERPINB1	1.22476	4.75457	-21.5123	3.22228e-78	1.3491e-75	167.495
RBSN	-0.923483	5.80243	21.5122	3.22594e-78	1.3491e-75	167.494
MDGA2	-1.66298	2.39828	21.5039	3.58475e-78	1.48041e-75	167.389
LSP1	1.84175	3.00697	-21.4614	6.14261e-78	2.50543e-75	166.853
SH2D4A	1.61421	1.5728	-21.4573	6.46752e-78	2.60578e-75	166.802
VAMP5	1.34149	7.10419	-21.4508	7.0256e-78	2.79653e-75	166.72
SAMD8	-1.0563	5.97447	21.4406	7.99459e-78	3.14435e-75	166.591
FCHSD2	-1.19304	6.6284	21.4246	9.79455e-78	3.80697e-75	166.389
NALCN	-1.62405	4.25836	21.418	1.06497e-77	4.0912e-75	166.306
METTL7B	2.99499	5.23825	-21.3949	1.42641e-77	5.41674e-75	166.015
OPHN1	-1.64996	5.39939	21.387	1.57591e-77	5.91646e-75	165.916
TNFRSF14	1.15507	3.40205	-21.3749	1.83839e-77	6.82435e-75	165.762
ALDH5A1	-1.32697	6.43048	21.3539	2.3988e-77	8.80572e-75	165.498
ARMCX4	-1.05706	3.47682	21.3306	3.2197e-77	1.16893e-74	165.205
ADAM22	-1.3841	5.26691	21.3262	3.40457e-77	1.22261e-74	165.149
LGALS1	1.70735	8.75252	-21.3147	3.93683e-77	1.39855e-74	165.005
ANG	1.43617	2.52517	-21.2969	4.93216e-77	1.7335e-74	164.78
PDZD8	-1.12834	4.59936	21.2352	1.07717e-76	3.74605e-74	164.003
PLAUR	1.69812	3.04633	-21.2118	1.44858e-76	4.98524e-74	163.708
TTC3	-1.18194	6.65209	21.1655	2.60016e-76	8.84839e-74	163.126
C1orf54	1.13337	5.08881	-21.1641	2.64893e-76	8.84839e-74	163.108
ACVR2B	-1.11873	3.01366	21.164	2.65146e-76	8.84839e-74	163.107
UNC93B1	1.29177	4.53646	-21.155	2.9691e-76	9.80931e-74	162.994
KLHL28	-0.899224	3.79153	21.1349	3.82965e-76	1.25271e-73	162.741
FAM133A	-1.84508	2.94156	21.1227	4.4686e-76	1.44739e-73	162.587
GABBR1	-1.90523	7.43969	21.1105	5.21378e-76	1.67236e-73	162.434
ACBD5	-0.960834	6.49744	21.1097	5.26761e-76	1.67338e-73	162.424
ARPP21	-1.83026	4.02504	21.107	5.44963e-76	1.71471e-73	162.39
BCL7A	-1.39506	5.12337	21.1057	5.54326e-76	1.72772e-73	162.373
ZDHHC12	1.16376	3.93771	-21.0992	6.01523e-76	1.8573e-73	162.291
VASN	2.07784	3.34748	-21.0706	8.63529e-76	2.6416e-73	161.932
HFE	1.21597	2.12864	-21.0597	9.91225e-76	3.00441e-73	161.794
CTIF	-1.13448	5.6756	21.0588	1.00179e-75	3.00884e-73	161.784
RRAGB	-0.6523	5.66914	21.02	1.63523e-75	4.86711e-73	161.296
ISG20	1.11232	1.67938	-21.006	1.9528e-75	5.76042e-73	161.12
LTBR	1.04678	3.42602	-20.9858	2.5188e-75	7.32613e-73	160.866
IFITM3	1.55926	8.56332	-20.9855	2.52793e-75	7.32613e-73	160.863
RICTOR	-1.19987	4.09889	20.9572	3.61565e-75	1.03873e-72	160.507
MARCHF5	-0.581199	5.48407	20.9111	6.46879e-75	1.84238e-72	159.928
EVA1C	1.39603	3.59693	-20.9081	6.7129e-75	1.89556e-72	159.891
STEAP3	2.17047	4.14504	-20.8888	8.56922e-75	2.39924e-72	159.648
TMEM170B	-0.965341	4.77636	20.8863	8.83553e-75	2.45301e-72	159.618
XKR8	1.53129	3.312	-20.8835	9.1539e-75	2.52022e-72	159.582
DNM3	-1.65597	4.56571	20.8809	9.46057e-75	2.58313e-72	159.55
FTL	1.18369	12.7955	-20.8789	9.70935e-75	2.62932e-72	159.524
KDELR1	0.810311	7.54106	-20.8598	1.23483e-74	3.31678e-72	159.285
KAT6B	-1.18988	4.13187	20.8492	1.4116e-74	3.76101e-72	159.151
GPX8	2.04138	1.98403	-20.8059	2.43687e-74	6.44073e-72	158.608
EFEMP2	1.83463	4.62975	-20.7981	2.68712e-74	7.0458e-72	158.511
TMBIM1	1.32215	6.04036	-20.7932	2.85913e-74	7.4378e-72	158.449
DSCAML1	-2.16616	4.54369	20.7853	3.15677e-74	8.14791e-72	158.351
PLK3	1.00106	4.00921	-20.7752	3.58727e-74	9.18731e-72	158.223
WDR37	-0.936364	4.86523	20.7694	3.85734e-74	9.80298e-72	158.151
SLC43A3	1.68731	3.37281	-20.7529	4.74625e-74	1.197e-71	157.945
CYBA	1.36205	5.59334	-20.7516	4.83039e-74	1.20899e-71	157.927
SATB1	-1.38586	4.80137	20.7349	5.95717e-74	1.4798e-71	157.719
BCL2L12	1.21448	3.07196	-20.7166	7.50356e-74	1.85002e-71	157.489
S100A6	1.5581	9.66148	-20.7044	8.75066e-74	2.14151e-71	157.336
ADGRB3	-1.44558	5.05979	20.6738	1.28621e-73	3.12455e-71	156.953
FSTL1	1.56244	5.49365	-20.6289	2.26097e-73	5.45239e-71	156.391
TET1	-1.04537	1.80125	20.6271	2.31354e-73	5.53874e-71	156.369
TCIRG1	1.22125	4.19255	-20.6127	2.7722e-73	6.58906e-71	156.189
TMEM71	1.43516	1.61464	-20.6053	3.0447e-73	7.18506e-71	156.095
IFNGR2	0.84575	6.33716	-20.6019	3.17728e-73	7.44474e-71	156.053
OGA	-0.895525	6.75052	20.5913	3.62871e-73	8.44262e-71	155.921
SCAPER	-0.921085	3.8703	20.5868	3.84082e-73	8.87364e-71	155.864
RP5-1056H1.2	-2.54192	4.15667	20.5787	4.25164e-73	9.75455e-71	155.763
IKZF5	-0.808552	4.73905	20.5658	4.99855e-73	1.13891e-70	155.602
PPM1M	0.898429	4.60722	-20.5639	5.12519e-73	1.15977e-70	155.577
EDRF1-DT	-0.692067	1.42623	20.5514	5.99731e-73	1.34789e-70	155.421
MSR1	1.90245	3.42432	-20.5354	7.32421e-73	1.63498e-70	155.222
FUT9	-1.77625	3.89334	20.5314	7.70603e-73	1.70867e-70	155.171
CRY2	-1.32114	5.76602	20.5298	7.86473e-73	1.73223e-70	155.151
GDPD1	-1.04469	4.78777	20.5275	8.0969e-73	1.77156e-70	155.122
AKAP6	-1.38545	4.57794	20.5221	8.659e-73	1.87653e-70	155.055
RP11-1134I14.8	-1.22352	3.57858	20.5218	8.69025e-73	1.87653e-70	155.052
F11R	1.06311	3.22581	-20.5181	9.10411e-73	1.95313e-70	155.005
SPHKAP	-2.48862	3.12066	20.509	1.02135e-72	2.17698e-70	154.891
KIF3A	-1.18917	5.45882	20.4938	1.23546e-72	2.61649e-70	154.702
ARPC1B	1.16849	5.79604	-20.4786	1.49547e-72	3.14696e-70	154.511
CASP1	1.43274	3.58446	-20.4688	1.6921e-72	3.5382e-70	154.389
CAVIN1	1.48783	6.35253	-20.4576	1.94846e-72	4.04381e-70	154.248
MAPT	-1.47161	6.89964	20.4572	1.95838e-72	4.04381e-70	154.243
DIP2C	-1.05884	5.09149	20.4476	2.20743e-72	4.52975e-70	154.124
SIRT1	-0.887717	4.73719	20.447	2.22352e-72	4.53462e-70	154.117
GPR65	1.54284	2.09047	-20.4455	2.2682e-72	4.59734e-70	154.097
PLEKHA4	1.85577	5.04767	-20.4326	2.66619e-72	5.37107e-70	153.936
TUBA1C	1.8975	4.29205	-20.4239	2.97205e-72	5.95095e-70	153.828
CLASP2	-1.07072	6.08375	20.4203	3.11127e-72	6.19218e-70	153.783
CD74	1.87533	9.91448	-20.4086	3.60341e-72	7.1287e-70	153.636
MTA3	-0.718418	4.74197	20.4026	3.88381e-72	7.63771e-70	153.562
MARCHF8	-1.28844	5.25255	20.383	4.96868e-72	9.71332e-70	153.317
SEMA4G	-1.02849	3.55044	20.3747	5.51033e-72	1.07088e-69	153.214
KIF21B	-1.75975	5.16514	20.3735	5.5967e-72	1.08131e-69	153.198
NOG	-2.0925	4.29339	20.3306	9.58327e-72	1.84077e-69	152.663
CISH	1.15847	1.56564	-20.3047	1.32609e-71	2.53245e-69	152.34
AP2B1	-0.707628	8.17478	20.3037	1.34321e-71	2.55041e-69	152.327
NDUFA6-DT	-0.743036	2.2079	20.2946	1.50581e-71	2.8428e-69	152.213
IPMK	-0.892235	3.34941	20.2906	1.58337e-71	2.97224e-69	152.163
CYTOR	1.94903	2.18097	-20.2856	1.68486e-71	3.14489e-69	152.102
RUFY2	-0.762965	4.19653	20.2838	1.72258e-71	3.19722e-69	152.08
DHTKD1	-1.00112	5.60109	20.2715	2.01046e-71	3.7107e-69	151.926
GMFG	1.10285	5.11186	-20.2572	2.40528e-71	4.41476e-69	151.747
RP11-359B12.2	-0.940361	2.89487	20.2539	2.50549e-71	4.57328e-69	151.707
ARL3	-0.801601	6.37358	20.2522	2.55968e-71	4.64652e-69	151.686
SERPINH1	1.7312	5.27329	-20.2335	3.23682e-71	5.8436e-69	151.452
SMIM3	1.54358	5.27986	-20.2285	3.44441e-71	6.18459e-69	151.39
MIR4435-2HG	1.73452	2.04637	-20.2264	3.53924e-71	6.3205e-69	151.363
ZNF33A	-0.863316	4.15677	20.1986	5.00875e-71	8.89673e-69	151.018
PTPRT	-2.21242	3.47387	20.1887	5.66921e-71	1.0016e-68	150.894
FAM114A1	1.29321	3.7134	-20.1721	6.97799e-71	1.22627e-68	150.688
SLC25A21-AS1	-1.81743	2.68669	20.1681	7.33525e-71	1.28223e-68	150.638
HLA-DRB1	2.02126	8.45147	-20.1614	7.98413e-71	1.38831e-68	150.554
REPS2	-1.82939	3.66585	20.1608	8.03756e-71	1.39029e-68	150.547
MINDY3	-0.70537	4.84105	20.1562	8.52301e-71	1.46658e-68	150.489
FAM110B	-1.4476	6.01774	20.1538	8.77944e-71	1.50288e-68	150.459
FBXO25	-0.668699	4.02807	20.1524	8.93727e-71	1.52201e-68	150.441
PSME3IP1	-0.601167	7.13363	20.1335	1.13125e-70	1.91663e-68	150.207
VASP	0.828032	5.26761	-20.1331	1.13749e-70	1.91737e-68	150.201
FBXL20	-0.645124	3.84097	20.1305	1.17545e-70	1.9713e-68	150.169
EEF1AKMT2	-0.711637	3.72269	20.129	1.19754e-70	1.9982e-68	150.15
GLUD1	-1.13681	9.00785	20.1179	1.37553e-70	2.28366e-68	150.012
CXCL10	2.73836	2.8801	-20.0898	1.95602e-70	3.23114e-68	149.662
TMSB10	1.30674	11.529	-20.0675	2.58348e-70	4.22686e-68	149.385
ABI1	-0.816725	6.69751	20.0675	2.58437e-70	4.22686e-68	149.385
PYGL	1.43809	4.6924	-20.0561	2.97819e-70	4.84697e-68	149.244
FRA10AC1	-1.00151	3.95146	20.0555	3.00029e-70	4.859e-68	149.236
NDRG3	-0.860998	7.2298	20.0546	3.03392e-70	4.88949e-68	149.225
KLHL23	-0.93431	4.93472	20.0409	3.60278e-70	5.7781e-68	149.054
RP11-690D19.3	-1.14406	3.73354	20.0381	3.73247e-70	5.95717e-68	149.019
IGFBP2	3.04523	5.18305	-20.0315	4.0516e-70	6.43541e-68	148.937
ZRANB1	-1.01254	4.08477	20.0308	4.08479e-70	6.45709e-68	148.929
NUCB1	0.640852	7.82553	-20.0196	4.70354e-70	7.39616e-68	148.789
SERPINA5	1.8954	1.52094	-20.0192	4.72362e-70	7.39616e-68	148.785
FCGR3A	2.09078	6.14935	-20.0045	5.67461e-70	8.84329e-68	148.602
HLA-DPB1	1.92686	6.87663	-20.0002	5.99265e-70	9.29508e-68	148.548
NPC2	1.08829	7.32798	-19.994	6.47148e-70	9.99087e-68	148.471
ZDHHC22	-2.25512	6.40657	19.9931	6.54456e-70	1.00567e-67	148.46
ATE1	-0.836205	4.65899	19.9887	6.91965e-70	1.05839e-67	148.405
TWF2	0.605557	6.34812	-19.9869	7.07342e-70	1.07692e-67	148.383
TNFRSF1A	1.28611	6.27543	-19.9857	7.18322e-70	1.08862e-67	148.368
KIAA0040	1.72874	3.78956	-19.9756	8.14343e-70	1.22464e-67	148.243
DENND2D	1.13087	1.81504	-19.9755	8.15487e-70	1.22464e-67	148.241
DLGAP1	-1.76095	4.62186	19.9697	8.76651e-70	1.3059e-67	148.169
ATAD1	-0.891939	5.67505	19.9696	8.77505e-70	1.3059e-67	148.168
HECTD4	-1.06698	4.44403	19.9409	1.25565e-69	1.86028e-67	147.812
ABCC3	2.42869	2.01881	-19.9292	1.45421e-69	2.14483e-67	147.666
BTRC	-0.899831	4.99026	19.9287	1.46189e-69	2.14658e-67	147.661
AC004067.5	1.1927	1.96359	-19.9212	1.60708e-69	2.34933e-67	147.566
EPC1	-0.807412	4.03824	19.9135	1.76778e-69	2.57286e-67	147.472
ELFN2	-2.37587	4.56427	19.9119	1.80367e-69	2.61358e-67	147.452
CDHR1	-2.0157	4.19555	19.9032	2.01091e-69	2.90115e-67	147.343
POU6F1	-0.855499	5.20847	19.9009	2.06807e-69	2.97065e-67	147.315
LINC00641	-1.42581	5.30549	19.8891	2.39599e-69	3.42679e-67	147.169
NIBAN1	1.5589	3.10837	-19.88	2.68401e-69	3.82217e-67	147.056
SP140L	1.0608	2.32369	-19.8628	3.32819e-69	4.71918e-67	146.842
FXYD5	1.18636	4.90594	-19.849	3.9553e-69	5.58441e-67	146.67
IDI1	-0.999561	6.68468	19.8342	4.75318e-69	6.68236e-67	146.487
COX15	-0.607569	5.49731	19.825	5.33146e-69	7.4636e-67	146.373
BMP2	-2.09258	5.40649	19.8196	5.70141e-69	7.94781e-67	146.306
GNAL	-1.74721	3.43964	19.814	6.11557e-69	8.48313e-67	146.237
CHI3L2	2.97377	5.02199	-19.8137	6.13677e-69	8.48313e-67	146.233
HLA-DRA	2.14551	9.52743	-19.8085	6.55303e-69	9.0208e-67	146.168
TNR	-2.63579	6.89239	19.8041	6.9207e-69	9.48739e-67	146.114
CSTF2T	-0.727517	5.7871	19.7998	7.29979e-69	9.96572e-67	146.061
MTPAP	-0.717102	3.63277	19.7944	7.80499e-69	1.06116e-66	145.994
SEPTIN3	-1.53525	7.58369	19.7906	8.18657e-69	1.10847e-66	145.946
USP49	-1.13558	3.38469	19.7751	9.92805e-69	1.33639e-66	145.755
ARHGDIB	1.13946	7.19557	-19.7749	9.95071e-69	1.33639e-66	145.752
RAB42	1.5671	2.35429	-19.7707	1.04889e-68	1.40296e-66	145.7
GALNT13	-2.51087	5.64013	19.7684	1.07948e-68	1.43806e-66	145.671
DPYD	1.59563	3.30581	-19.7628	1.15766e-68	1.53601e-66	145.602
GNG5	1.23321	7.43574	-19.7405	1.52781e-68	2.0152e-66	145.326
USP54	-1.42343	5.70292	19.7403	1.53101e-68	2.0152e-66	145.324
CAMSAP2	-0.901557	6.17527	19.7399	1.53908e-68	2.01779e-66	145.318
PTPN7	1.15703	1.5289	-19.7366	1.60422e-68	2.09486e-66	145.277
CRTAC1	-2.47594	5.30112	19.7305	1.72927e-68	2.24928e-66	145.202
MIR9-3HG	-2.07635	5.33641	19.7289	1.76482e-68	2.28652e-66	145.182
CD40	1.00646	3.20099	-19.7272	1.80326e-68	2.3272e-66	145.161
SGSM1	-1.65703	3.09939	19.7195	1.9835e-68	2.54983e-66	145.066
NMI	1.11701	3.53033	-19.7144	2.1134e-68	2.7063e-66	145.003
HLA-DMA	1.51164	5.94005	-19.7082	2.2838e-68	2.91321e-66	144.926
UBQLN2	-0.634184	6.52003	19.7031	2.43253e-68	3.091e-66	144.863
TLCD5	-0.873357	5.0766	19.6837	3.09716e-68	3.92046e-66	144.623
SUPV3L1	-0.558664	4.6465	19.6704	3.65358e-68	4.60713e-66	144.458
LRCH2	-0.885509	4.10416	19.667	3.81106e-68	4.78745e-66	144.416
DESI1	-0.645609	6.24104	19.6662	3.85323e-68	4.82208e-66	144.405
SCG3	-2.07661	8.78278	19.6626	4.02978e-68	5.024e-66	144.361
BST2	1.52033	7.2837	-19.6508	4.6623e-68	5.79072e-66	144.216
TMOD2	-1.31891	6.29891	19.6381	5.46611e-68	6.76365e-66	144.057
NNMT	2.80728	3.26839	-19.6305	6.00073e-68	7.39747e-66	143.964
ASB1	-0.806514	5.30269	19.6271	6.26528e-68	7.69488e-66	143.922
CSTA	1.62628	1.85131	-19.6261	6.34433e-68	7.76311e-66	143.909
TRIP6	1.27981	6.27254	-19.6205	6.79552e-68	8.28452e-66	143.841
SOCS1	1.45907	2.40203	-19.6073	8.01538e-68	9.73037e-66	143.676
SMAD9	-1.34264	5.39043	19.607	8.04041e-68	9.73037e-66	143.673
RUFY3	-0.927314	6.71187	19.6055	8.19069e-68	9.87606e-66	143.655
ASCC1	-0.669709	5.14566	19.5997	8.80595e-68	1.05793e-65	143.583
FCGR2A	1.60195	4.25099	-19.5865	1.03754e-67	1.24197e-65	143.42
L2HGDH	-0.671816	3.02754	19.5783	1.14807e-67	1.36931e-65	143.319
CABP4	0.877491	1.32716	-19.5708	1.26105e-67	1.49866e-65	143.226
CPEB3	-1.37575	3.20718	19.5622	1.40376e-67	1.66227e-65	143.119
ATP8A1	-1.67376	4.76662	19.5557	1.52182e-67	1.79564e-65	143.039
ADO	-0.65339	5.91108	19.5515	1.60198e-67	1.8835e-65	142.987
USP27X	-0.934077	4.03392	19.5434	1.77181e-67	2.07579e-65	142.887
KCNIP3	-1.88945	4.85169	19.5421	1.80028e-67	2.10168e-65	142.871
UNC79	-1.7789	3.36097	19.5406	1.83413e-67	2.13366e-65	142.853
FHL3	0.97885	5.48759	-19.5371	1.91613e-67	2.22123e-65	142.809
AFF2	-1.39562	1.77747	19.5347	1.97396e-67	2.28027e-65	142.78
CTSZ	1.18378	7.19363	-19.5229	2.28615e-67	2.6317e-65	142.634
PINLYP	1.66764	2.28689	-19.5074	2.7715e-67	3.17934e-65	142.442
EDEM2	0.674726	5.64986	-19.4954	3.21523e-67	3.6756e-65	142.294
ZC3H12B	-1.3715	2.37244	19.4733	4.23084e-67	4.81995e-65	142.021
RNF165	-1.48785	3.40523	19.4724	4.27659e-67	4.85533e-65	142.011
PAK5	-1.76813	2.78049	19.451	5.58128e-67	6.31487e-65	141.746
GRIA2	-1.83763	6.04374	19.4429	6.1703e-67	6.95748e-65	141.646
CASP6	1.02959	3.67741	-19.4402	6.37839e-67	7.16766e-65	141.613
TAF3	-0.860429	4.16117	19.4377	6.57899e-67	7.36802e-65	141.582
HERC1	-1.01494	4.49267	19.4355	6.76035e-67	7.54555e-65	141.555
PID1	-1.44369	6.59021	19.4325	7.01442e-67	7.80277e-65	141.518
AKT3	-1.0081	5.48408	19.4293	7.29904e-67	8.09214e-65	141.479
CDS2	-0.796119	6.25514	19.4279	7.43119e-67	8.21109e-65	141.461
MORN4	-0.802699	5.48406	19.4242	7.77681e-67	8.56434e-65	141.416
VAMP8	1.31946	6.11706	-19.4225	7.93931e-67	8.71425e-65	141.395
CTB-36H16.2	-0.958931	3.07687	19.4221	7.98627e-67	8.73676e-65	141.389
EIF4ENIF1	-0.594968	5.02846	19.4189	8.30684e-67	9.05747e-65	141.35
ARHGAP32	-1.13914	4.79923	19.4185	8.34598e-67	9.07022e-65	141.345
RABGAP1	-0.797429	5.89662	19.4135	8.87691e-67	9.61559e-65	141.284
GPR173	-0.971255	5.71082	19.4064	9.69492e-67	1.04673e-64	141.196
CASP8	0.891635	2.26718	-19.3989	1.06453e-66	1.1456e-64	141.103
RUNX1T1	-1.05438	2.21286	19.394	1.13106e-66	1.21324e-64	141.043
ANKRD46	-0.840267	5.5033	19.3862	1.2457e-66	1.33189e-64	140.947
RP11-305E6.4	-0.954442	2.61164	19.3829	1.2979e-66	1.38322e-64	140.906
DMAC2L	-0.659944	4.21351	19.3817	1.31752e-66	1.39962e-64	140.891
VIM	2.03069	9.40191	-19.3795	1.35334e-66	1.43306e-64	140.864
FAM149B1	-0.608999	4.31874	19.3787	1.36773e-66	1.44367e-64	140.854
MCF2L2	-1.30584	2.04801	19.3413	2.17239e-66	2.28571e-64	140.393
SNAP91	-2.32915	4.959	19.3396	2.21943e-66	2.3278e-64	140.372
ATP6V1G2	-1.71858	7.22906	19.3342	2.37365e-66	2.48167e-64	140.305
IL4I1	1.3396	1.95965	-19.327	2.59326e-66	2.70272e-64	140.217
TNFRSF11B	1.78805	1.98245	-19.3189	2.86758e-66	2.97922e-64	140.117
ITGA5	1.46333	3.92525	-19.3106	3.17794e-66	3.29131e-64	140.015
FAM155A	-1.88519	3.70946	19.281	4.58281e-66	4.73146e-64	139.651
PLAU	2.05749	3.68181	-19.2782	4.74695e-66	4.88566e-64	139.616
FLRT1	-1.72167	4.4586	19.2655	5.5553e-66	5.69988e-64	139.459
ACADSB	-0.919496	4.44851	19.253	6.48034e-66	6.62841e-64	139.306
LRRC20	-0.910587	5.34121	19.2507	6.67025e-66	6.8016e-64	139.277
EMILIN2	1.59176	2.47767	-19.2475	6.93929e-66	7.05416e-64	139.238
NSUN6	-1.0174	4.21064	19.2471	6.972e-66	7.06567e-64	139.233
PTPN22	0.790889	0.716347	-19.2419	7.43551e-66	7.51236e-64	139.169
SPIRE1	-1.07184	5.75474	19.2369	7.90569e-66	7.96305e-64	139.108
GBP1	1.87619	4.50042	-19.2278	8.84556e-66	8.88267e-64	138.996
MAP2	-1.42669	7.76374	19.2182	9.9668e-66	9.97828e-64	138.878
PARG	-0.618279	4.05405	19.217	1.01151e-65	1.00961e-63	138.863
RGS19	0.840023	5.21565	-19.2153	1.03319e-65	1.02815e-63	138.842
GRID1	-1.30465	5.03103	19.1939	1.34587e-65	1.33528e-63	138.579
RUNDC3A-AS1	-0.959988	1.50061	19.189	1.4297e-65	1.41421e-63	138.519
CBLN1	-2.04025	2.96495	19.1811	1.57677e-65	1.55503e-63	138.421
CXXC4	-1.44034	4.57221	19.1799	1.60036e-65	1.57359e-63	138.407
HSPB1	1.43127	8.37571	-19.1764	1.67127e-65	1.63844e-63	138.363
GDF15	2.15769	2.20077	-19.1719	1.76686e-65	1.72703e-63	138.308
IL2RG	1.13138	2.10831	-19.1695	1.8203e-65	1.77401e-63	138.278
TAGAP-AS1	-0.847086	2.65522	19.1648	1.92923e-65	1.87464e-63	138.221
DENND5A	-0.832491	7.28043	19.1628	1.97599e-65	1.91445e-63	138.197
REEP4	0.894	4.64815	-19.1604	2.03681e-65	1.96761e-63	138.167
RP11-57H14.4	-1.00968	3.80978	19.157	2.12343e-65	2.04531e-63	138.125
JMY	-0.856702	4.34227	19.1521	2.25687e-65	2.16751e-63	138.065
CEP68	-0.76332	4.94648	19.1511	2.28305e-65	2.18449e-63	138.053
FAM117B	-0.874662	3.89863	19.151	2.28777e-65	2.18449e-63	138.051
FABP5	2.52015	3.96805	-19.1452	2.45754e-65	2.33983e-63	137.98
PCDH15	-2.18945	3.35413	19.1293	2.98983e-65	2.83845e-63	137.785
FBP1	1.35769	3.39124	-19.1234	3.216e-65	3.04442e-63	137.712
ALOX5AP	1.94367	5.56909	-19.1168	3.48783e-65	3.29231e-63	137.631
MIR155HG	1.17308	1.2942	-19.1149	3.57247e-65	3.3626e-63	137.608
DNAJC12	-1.22278	4.94827	19.1137	3.62247e-65	3.39998e-63	137.594
PDCD1LG2	1.45388	2.20424	-19.0997	4.30731e-65	4.0313e-63	137.422
TMEM35B	0.815397	3.57318	-19.0989	4.35175e-65	4.06139e-63	137.411
OTUD6B-AS1	-0.673075	4.86632	19.0878	4.9881e-65	4.64216e-63	137.276
PDLIM1	1.86664	3.9516	-19.087	5.03883e-65	4.6762e-63	137.265
CLEC5A	1.96019	1.71804	-19.0858	5.11359e-65	4.73229e-63	137.251
BBIP1	-0.664089	3.42782	19.0834	5.26975e-65	4.86318e-63	137.221
NTAN1	0.658616	3.7286	-19.0822	5.34571e-65	4.91954e-63	137.207
PLAT	1.86588	4.06621	-19.073	5.98754e-65	5.4949e-63	137.094
IL1RAPL1	-1.15267	1.78329	19.068	6.37294e-65	5.83239e-63	137.032
DTX2	0.63105	3.00701	-19.067	6.4467e-65	5.88359e-63	137.02
PFN1	0.692217	9.26055	-19.0602	7.01561e-65	6.38517e-63	136.936
WNT7B	-2.12822	3.50352	19.0539	7.57948e-65	6.87942e-63	136.859
CPQ	1.27755	4.54062	-19.0316	9.97458e-65	9.0285e-63	136.586
RAB2A	-0.600004	7.20465	19.0289	1.03139e-64	9.31013e-63	136.553
LARP4B	-0.683657	4.30031	19.0263	1.06506e-64	9.58786e-63	136.521
ARFGEF3	-1.64918	4.20252	19.0197	1.15543e-64	1.03731e-62	136.44
LRIT2	-1.0689	1.22733	19.0057	1.37292e-64	1.22923e-62	136.268
PRDM11	-0.818758	2.95122	19.0003	1.46703e-64	1.30994e-62	136.202
HSD3B7	1.00713	3.25948	-18.9949	1.56883e-64	1.39706e-62	136.136
ENG	0.982979	6.17145	-18.99	1.66669e-64	1.48022e-62	136.075
CD151	1.09157	6.80757	-18.9824	1.83017e-64	1.62105e-62	135.982
YIPF1	0.664217	5.48874	-18.9748	2.01015e-64	1.77571e-62	135.889
TMEM154	0.827118	1.09083	-18.9723	2.07271e-64	1.82608e-62	135.858
SPTBN2	-1.7375	5.22583	18.9698	2.13588e-64	1.87674e-62	135.829
MXI1	-1.00568	6.7024	18.9634	2.313e-64	2.02697e-62	135.749
HLA-DMB	1.55981	4.77572	-18.9458	2.87008e-64	2.50851e-62	135.535
MTMR9	-0.780531	4.40273	18.9434	2.95873e-64	2.57917e-62	135.504
PDP2	-0.694258	3.93519	18.9411	3.04215e-64	2.64491e-62	135.477
NTNG2	-1.47633	4.08602	18.9379	3.16661e-64	2.74589e-62	135.437
CLCF1	1.69182	2.34534	-18.9372	3.19102e-64	2.75982e-62	135.429
UNC80	-1.49168	3.38841	18.9093	4.49868e-64	3.88061e-62	135.087
CCL5	1.60035	2.86965	-18.9032	4.85426e-64	4.17643e-62	135.012
TAPT1	-0.71604	5.13386	18.9007	5.0036e-64	4.29374e-62	134.982
WAC-AS1	-0.817575	5.30235	18.8971	5.23082e-64	4.4771e-62	134.937
ABC7-42404400C24.1	-0.91836	1.47497	18.8961	5.29193e-64	4.51769e-62	134.926
JPH3	-2.37477	4.56896	18.8951	5.36115e-64	4.56499e-62	134.913
RP11-701H24.3	-2.01781	3.99446	18.8934	5.47212e-64	4.64751e-62	134.893
DGKI	-1.23133	3.05596	18.8917	5.59206e-64	4.73719e-62	134.871
GDNF-AS1	-1.53602	2.03848	18.8814	6.34064e-64	5.35079e-62	134.746
CARD8-AS1	0.834896	2.61264	-18.8813	6.34878e-64	5.35079e-62	134.745
FERMT1	-2.30202	5.06188	18.8804	6.42516e-64	5.40139e-62	134.733
ASIC4-AS1	-2.47227	4.02617	18.8774	6.66732e-64	5.58964e-62	134.696
TNRC6C	-1.0488	4.61126	18.8772	6.68294e-64	5.58964e-62	134.694
PRLHR	-2.59631	2.48646	18.8693	7.36452e-64	6.14417e-62	134.597
LY96	1.49035	4.72772	-18.8667	7.60045e-64	6.32503e-62	134.566
GABRB3	-2.06642	3.8247	18.8611	8.13767e-64	6.75508e-62	134.498
FAM20C	1.2333	6.0897	-18.8543	8.85077e-64	7.32861e-62	134.414
GPR158	-1.58671	4.60988	18.846	9.80861e-64	8.10142e-62	134.312
KMT2A	-1.08366	4.59841	18.8386	1.07419e-63	8.85015e-62	134.222
AMER2	-1.73507	5.84012	18.8382	1.07875e-63	8.86561e-62	134.217
RNF150	-1.18805	3.57131	18.8379	1.08258e-63	8.87497e-62	134.214
TNFAIP8	0.873053	1.16477	-18.837	1.09504e-63	8.95495e-62	134.202
RASL10A	-2.06557	4.89901	18.8336	1.14222e-63	9.31766e-62	134.16
UPP1	1.32779	4.0511	-18.8214	1.32684e-63	1.07971e-61	134.011
RHOC	0.960828	7.51275	-18.8087	1.5497e-63	1.25796e-61	133.857
ASCL2	0.760047	1.13001	-18.7979	1.77012e-63	1.43336e-61	133.725
SGMS1	-0.874298	4.38589	18.7828	2.13149e-63	1.72176e-61	133.54
GPX1	0.855956	9.34333	-18.7789	2.23651e-63	1.80219e-61	133.492
FAM171A1	-1.24597	6.77494	18.7782	2.25553e-63	1.81309e-61	133.484
LINC01426	0.957715	0.842712	-18.7738	2.38021e-63	1.90868e-61	133.43
OLFML3	1.32421	5.92255	-18.7689	2.52845e-63	2.02264e-61	133.37
CALHM6	1.57679	3.03123	-18.7678	2.56271e-63	2.04509e-61	133.356
MTMR7	-1.41885	2.97636	18.7543	3.0256e-63	2.40867e-61	133.191
LINC00634	-1.57373	5.77376	18.7505	3.16681e-63	2.51503e-61	133.146
HLA-DPA1	1.91444	6.2753	-18.738	3.69599e-63	2.92825e-61	132.992
GSTA4	-0.707105	6.94452	18.7359	3.79053e-63	2.99597e-61	132.967
LRRC4	-1.26584	5.67504	18.7298	4.08559e-63	3.22148e-61	132.892
RUBCNL	1.3107	2.70867	-18.7286	4.1447e-63	3.2603e-61	132.878
THNSL1	-0.754564	4.12788	18.7198	4.61624e-63	3.6226e-61	132.771
CTD-3128G10.7	1.44518	1.67611	-18.7186	4.6843e-63	3.66729e-61	132.756
CTTNBP2	-1.43739	5.03653	18.7169	4.7835e-63	3.73611e-61	132.736
CD248	1.93697	3.73434	-18.7143	4.94121e-63	3.85018e-61	132.703
RP4-669P10.20	-1.15025	3.69666	18.7038	5.61945e-63	4.36836e-61	132.575
IFITM2	1.18209	6.15445	-18.7031	5.67126e-63	4.39829e-61	132.566
EPHB1	-1.78058	5.30126	18.7012	5.80237e-63	4.48943e-61	132.543
PROCR	0.99918	4.40439	-18.7005	5.85171e-63	4.51703e-61	132.535
OSMR	1.58363	3.79787	-18.6935	6.37539e-63	4.90979e-61	132.45
TLCD3B	-1.63064	4.47852	18.6819	7.35604e-63	5.65183e-61	132.307
ATP9A	-1.2689	7.31085	18.6786	7.65427e-63	5.86733e-61	132.268
BGN	1.60582	7.42766	-18.6776	7.75203e-63	5.92851e-61	132.255
NCAM1	-1.1871	7.9475	18.6689	8.62535e-63	6.58116e-61	132.149
SLC16A3	1.38212	3.36555	-18.6649	9.05399e-63	6.8923e-61	132.101
NMT2	-0.720895	4.21653	18.663	9.26359e-63	7.03564e-61	132.078
CYP17A1	-0.847626	1.28356	18.6607	9.53819e-63	7.22758e-61	132.049
PIP4K2B	-0.761923	7.4007	18.6552	1.01934e-62	7.70641e-61	131.983
MADD	-0.956543	5.82818	18.6506	1.07836e-62	8.13395e-61	131.927
NECTIN2	0.773976	5.59332	-18.6395	1.23564e-62	9.29909e-61	131.791
MMS19	-0.606182	5.54695	18.6317	1.36089e-62	1.02184e-60	131.695
MARF1	-0.772874	5.37678	18.6314	1.36541e-62	1.02291e-60	131.692
SLC11A1	1.75526	3.38339	-18.6243	1.48969e-62	1.11349e-60	131.605
MYO1G	1.01847	1.18914	-18.6228	1.5173e-62	1.13157e-60	131.587
WDFY3	-0.965152	5.02954	18.6214	1.54324e-62	1.14833e-60	131.57
ENTPD1-AS1	-0.316754	0.795029	18.6201	1.56699e-62	1.16337e-60	131.555
LGALS3	1.92204	5.96527	-18.6191	1.58798e-62	1.17632e-60	131.542
TTLL12	-0.848329	5.69508	18.6167	1.63436e-62	1.20797e-60	131.513
AC114730.2	1.29347	1.17362	-18.61	1.77373e-62	1.30804e-60	131.432
CNRIP1	-0.968709	6.52604	18.6092	1.79147e-62	1.31819e-60	131.422
SAR1A	-0.473678	6.09303	18.6039	1.91211e-62	1.40383e-60	131.357
RTP5	-2.53312	4.4461	18.5927	2.19294e-62	1.60371e-60	131.221
SCAMP5	-1.1495	7.3832	18.5927	2.19407e-62	1.60371e-60	131.22
TRIM23	-0.73623	5.12155	18.5917	2.21956e-62	1.61876e-60	131.209
RNASE2	2.05672	3.45067	-18.5874	2.34031e-62	1.70307e-60	131.156
SLC1A6	-1.49267	1.99439	18.5861	2.37899e-62	1.72741e-60	131.14
BATF	1.25817	1.82081	-18.5779	2.62938e-62	1.90503e-60	131.04
HNRNPH2	-0.48274	7.87621	18.5745	2.73911e-62	1.98019e-60	131
HLA-DQA1	2.10553	3.66931	-18.5623	3.18001e-62	2.29391e-60	130.851
ADGRE5	1.3432	4.15093	-18.5559	3.4413e-62	2.47699e-60	130.773
LRP1B	-1.35162	3.82802	18.5541	3.5174e-62	2.52626e-60	130.751
HEXB	0.83504	5.36466	-18.5466	3.8573e-62	2.76437e-60	130.659
KPNA5	-0.85555	4.34107	18.5425	4.05266e-62	2.89809e-60	130.61
FAM168A	-0.931743	7.62285	18.5412	4.12075e-62	2.94042e-60	130.593
DOP1A	-0.997007	3.99831	18.538	4.28444e-62	3.05063e-60	130.554
HLA-B	1.24177	9.59481	-18.5351	4.43918e-62	3.15402e-60	130.519
PPP2R2D	-0.58587	4.20417	18.5299	4.73026e-62	3.35361e-60	130.456
CUL2	-0.538158	4.92177	18.5297	4.74164e-62	3.35449e-60	130.454
PLEK2	1.36133	1.42904	-18.5201	5.33081e-62	3.76323e-60	130.337
TMED9	0.528153	7.74274	-18.5187	5.42195e-62	3.81941e-60	130.32
FCGRT	0.854581	6.87098	-18.5057	6.35906e-62	4.46968e-60	130.162
RP11-258F22.1	-0.858393	2.02947	18.5055	6.37212e-62	4.46968e-60	130.16
GIMAP2	1.06618	3.92624	-18.5011	6.72557e-62	4.70762e-60	130.106
PDE2A	-1.84725	4.79013	18.5005	6.77206e-62	4.73013e-60	130.099
KLRC3	-1.70656	2.5708	18.4945	7.29376e-62	5.08378e-60	130.025
LNCTAM34A	1.13446	1.38253	-18.4823	8.46495e-62	5.88768e-60	129.877
GTDC1	-0.532192	3.78011	18.4798	8.72325e-62	6.0546e-60	129.847
SMPD3	-1.50391	3.45588	18.4783	8.88867e-62	6.15647e-60	129.828
CD2	1.37998	1.44505	-18.4751	9.24715e-62	6.39137e-60	129.789
RBP1	2.35542	4.42196	-18.4707	9.7575e-62	6.73002e-60	129.736
FCER1G	1.50319	6.90333	-18.4679	1.00964e-61	6.94928e-60	129.702
TMEM254-AS1	-0.923023	3.32729	18.4663	1.02878e-61	7.06628e-60	129.683
RANBP17	-1.03381	1.29282	18.4578	1.14219e-61	7.82898e-60	129.579
CASKIN1	-1.56049	4.35478	18.4516	1.23127e-61	8.42211e-60	129.504
AC093673.5	1.1393	5.65741	-18.4455	1.32663e-61	9.05562e-60	129.43
SRGAP3	-0.99299	4.19126	18.4417	1.38925e-61	9.46351e-60	129.384
LRRTM4	-1.65778	3.43537	18.4412	1.3981e-61	9.50421e-60	129.378
DOK6	-1.71857	2.9407	18.4351	1.50703e-61	1.02236e-59	129.303
DZIP3	-0.857546	5.00534	18.4291	1.62056e-61	1.09713e-59	129.231
USP11	-0.736932	8.06351	18.4273	1.6565e-61	1.11917e-59	129.209
KCNIP2	-2.19023	5.10969	18.4182	1.85074e-61	1.24785e-59	129.099
SLITRK1	-1.91922	3.75083	18.4176	1.86556e-61	1.25529e-59	129.091
MIB1	-0.864696	5.23171	18.4151	1.92316e-61	1.29141e-59	129.061
INPP1	-0.742262	5.64727	18.4075	2.1099e-61	1.41182e-59	128.969
DOK1	0.724911	4.72917	-18.4075	2.11102e-61	1.41182e-59	128.968
AC062021.1	-3.0372	3.20951	18.4023	2.24879e-61	1.50092e-59	128.905
NSG2	-2.69165	6.55159	18.3996	2.32391e-61	1.54793e-59	128.872
RALGAPA1	-0.763566	3.40091	18.3899	2.61561e-61	1.73872e-59	128.755
ZMIZ1	-1.05275	6.62119	18.3888	2.65097e-61	1.75869e-59	128.741
ST8SIA3	-2.10254	3.31935	18.3873	2.69915e-61	1.78707e-59	128.724
PAFAH1B1	-0.645811	7.127	18.383	2.84443e-61	1.87949e-59	128.671
DGCR2	-0.913854	7.67445	18.3797	2.96184e-61	1.95316e-59	128.631
UPF2	-0.893988	4.83708	18.3724	3.23748e-61	2.13068e-59	128.543
DUSP26	-1.81164	6.09447	18.3668	3.46519e-61	2.276e-59	128.475
RP5-1119A7.17	-2.63497	3.67753	18.3649	3.54802e-61	2.32578e-59	128.451
JPH4	-1.92933	5.97222	18.3633	3.61872e-61	2.36743e-59	128.432
CTF1	1.21664	3.20508	-18.3545	4.02633e-61	2.62676e-59	128.326
ANXA5	1.091	8.7388	-18.3544	4.03102e-61	2.62676e-59	128.325
LTF	3.68176	3.01634	-18.3497	4.27347e-61	2.77927e-59	128.266
SYDE1	0.957614	4.63039	-18.3471	4.40715e-61	2.86058e-59	128.236
CDK5R1	-1.58097	6.10354	18.3465	4.44161e-61	2.87729e-59	128.228
C22orf39	-0.604114	4.92162	18.3442	4.56902e-61	2.95404e-59	128.2
SHISA7	-1.91114	4.31991	18.337	4.98787e-61	3.21854e-59	128.113
COL6A2	2.21776	4.6968	-18.3258	5.71596e-61	3.68116e-59	127.977
TARS3	-0.926097	4.83535	18.3167	6.38865e-61	4.10639e-59	127.866
CCNY	-0.610306	6.28039	18.3154	6.4848e-61	4.16009e-59	127.852
CADM2	-1.59481	6.03321	18.3133	6.65314e-61	4.25982e-59	127.826
MAP3K7CL	1.54012	2.29795	-18.3082	7.07838e-61	4.52332e-59	127.764
CTC-297N7.9	1.17996	1.37283	-18.3067	7.2136e-61	4.60083e-59	127.746
CACNG2	-2.22766	2.56376	18.305	7.36018e-61	4.68528e-59	127.726
NKRF	-0.538777	4.13855	18.3028	7.56865e-61	4.80871e-59	127.698
MAP1LC3C	1.73654	1.49167	-18.3012	7.71386e-61	4.89156e-59	127.679
KIF13A	-1.06106	4.99357	18.2997	7.85923e-61	4.9742e-59	127.66
TEAD2	1.38266	3.8517	-18.2989	7.93141e-61	5.01029e-59	127.651
OAT	-0.773031	6.96172	18.2947	8.34834e-61	5.2636e-59	127.6
RP11-74E22.8	-1.83658	4.05887	18.2937	8.45528e-61	5.32087e-59	127.588
KSR2	-1.494	1.76465	18.292	8.62406e-61	5.41676e-59	127.568
GLRX	0.982681	3.79219	-18.2908	8.75257e-61	5.48704e-59	127.553
NF1	-0.94448	4.47789	18.2879	9.06762e-61	5.67379e-59	127.518
PRKCE	-1.25403	3.93325	18.2863	9.24301e-61	5.7726e-59	127.499
SCRT1	-2.33279	3.80613	18.2855	9.33908e-61	5.82159e-59	127.489
GRIA4	-1.81115	5.73845	18.2845	9.45831e-61	5.88481e-59	127.476
RP11-21A7A.2	-1.10824	1.72367	18.277	1.03512e-60	6.42822e-59	127.386
AKAP11	-1.00071	5.65989	18.2706	1.11925e-60	6.93764e-59	127.309
PANK1	-0.933344	2.70418	18.2641	1.21161e-60	7.49612e-59	127.23
CCR5	1.30476	1.95418	-18.2626	1.23386e-60	7.61951e-59	127.212
PAXBP1-AS1	-0.773453	3.09221	18.2563	1.33187e-60	8.20941e-59	127.136
MIPOL1	-0.673765	0.982827	18.2487	1.46256e-60	8.99816e-59	127.042
TM9SF3	-0.644816	6.68598	18.2469	1.494e-60	9.17451e-59	127.021
KBTBD6	-0.789738	5.16863	18.2453	1.52381e-60	9.34022e-59	127.002
ZBTB44	-0.723419	4.29607	18.2444	1.54121e-60	9.42934e-59	126.99
GDAP1	-1.02355	5.75943	18.2426	1.57351e-60	9.60918e-59	126.97
SLC7A7	1.15166	3.73143	-18.2416	1.59298e-60	9.7101e-59	126.958
CD3D	1.24589	1.28315	-18.2413	1.59991e-60	9.73442e-59	126.953
LCOR	-0.741445	2.64175	18.2312	1.80926e-60	1.09879e-58	126.831
TGIF1	1.23291	3.49651	-18.231	1.81345e-60	1.09932e-58	126.829
TYROBP	1.37078	7.78001	-18.2238	1.97913e-60	1.19756e-58	126.742
KCNE3	1.15089	2.51814	-18.221	2.04736e-60	1.23588e-58	126.708
NRXN1	-1.62846	4.81924	18.2209	2.04995e-60	1.23588e-58	126.707
RP11-66N24.7	-0.760477	1.04331	18.2125	2.26984e-60	1.36596e-58	126.605
FCGBP	2.42604	4.65843	-18.2073	2.41917e-60	1.45318e-58	126.542
MYDGF	0.610819	7.03493	-18.2007	2.62275e-60	1.5726e-58	126.461
UBR3	-0.741065	4.74006	18.1968	2.74971e-60	1.64574e-58	126.414
DAP	0.633958	6.8621	-18.1963	2.76425e-60	1.65145e-58	126.409
SOX6	-1.35417	4.31851	18.196	2.77612e-60	1.65555e-58	126.405
TEF	-1.3058	5.76544	18.1929	2.88344e-60	1.71645e-58	126.367
COL4A2	2.03003	5.53675	-18.1922	2.90603e-60	1.72679e-58	126.359
MBOAT2	-0.846708	5.84327	18.1874	3.07963e-60	1.82666e-58	126.302
ASAH2B	-0.658248	2.24165	18.1763	3.52691e-60	2.08821e-58	126.167
TERF2	-0.525446	5.65094	18.1709	3.76522e-60	2.22532e-58	126.102
RRAS	0.884309	5.94032	-18.1705	3.78195e-60	2.23121e-58	126.097
KBTBD7	-0.777371	4.18071	18.1703	3.79487e-60	2.23485e-58	126.094
RARRES2	2.49764	3.86161	-18.1688	3.86414e-60	2.27159e-58	126.076
POLR2L	0.783278	7.58689	-18.1601	4.29482e-60	2.52029e-58	125.971
GBF1	-0.764695	5.97649	18.1508	4.80802e-60	2.81644e-58	125.859
EMILIN1	1.25937	5.18408	-18.1506	4.81825e-60	2.81744e-58	125.856
HTRA3	1.50255	1.87651	-18.1484	4.95163e-60	2.89032e-58	125.829
TSC1	-0.796062	4.87577	18.1474	5.00774e-60	2.91791e-58	125.818
SCAI	-0.801138	2.87421	18.1469	5.04008e-60	2.93159e-58	125.812
ATXN7L3B	-0.663359	6.64334	18.1437	5.24071e-60	3.04293e-58	125.773
RP11-346C4.3	-1.1281	1.37592	18.1358	5.77195e-60	3.34551e-58	125.677
APOL4	2.15345	3.16345	-18.1295	6.22405e-60	3.60123e-58	125.602
LRRC37B	-0.76463	3.76006	18.128	6.34143e-60	3.66273e-58	125.583
SUGT1	-0.551509	4.23393	18.1253	6.55657e-60	3.78038e-58	125.55
RSF1	-0.823314	4.58852	18.1237	6.68042e-60	3.84508e-58	125.531
CGAS	0.854136	1.75863	-18.1158	7.35851e-60	4.22801e-58	125.435
GNAO1	-1.30338	6.72729	18.1129	7.61964e-60	4.37045e-58	125.401
C10orf88	-0.53693	3.6908	18.1091	7.98282e-60	4.57082e-58	125.354
SS18L1	-0.721685	4.86809	18.105	8.38952e-60	4.79538e-58	125.305
ZFYVE27	-0.643213	5.55138	18.1021	8.68922e-60	4.95811e-58	125.27
GZMA	1.4508	1.6652	-18.1012	8.78167e-60	5.00222e-58	125.259
CLEC2B	1.1869	2.72969	-18.0944	9.53633e-60	5.42274e-58	125.177
RINL	1.01074	2.60946	-18.0919	9.82606e-60	5.5779e-58	125.148
INSYN2B	-1.56466	2.3248	18.0855	1.062e-59	6.01825e-58	125.07
HEBP2	0.688223	3.16799	-18.0842	1.07875e-59	6.10271e-58	125.055
ABCC8	-1.99415	3.72123	18.0772	1.17467e-59	6.634e-58	124.97
BEND7	-0.877008	2.9708	18.0741	1.21981e-59	6.87714e-58	124.932
POLR3A	-0.690274	4.10444	18.0735	1.22889e-59	6.91651e-58	124.925
MCMDC2	-0.673819	1.85701	18.0686	1.3044e-59	7.32905e-58	124.866
MBD5	-0.661185	3.26282	18.0677	1.31822e-59	7.39414e-58	124.855
KLRC4	-1.80814	2.3056	18.0662	1.34285e-59	7.5195e-58	124.837
SOCS3	2.36542	4.61084	-18.0597	1.45249e-59	8.11971e-58	124.759
EPB41L4A-AS1	-0.937337	5.16574	18.057	1.50093e-59	8.37629e-58	124.726
INA	-2.72066	5.39981	18.0559	1.52241e-59	8.48184e-58	124.712
MRC2	1.47824	5.47764	-18.055	1.5385e-59	8.55707e-58	124.702
SIT1	0.811353	0.739996	-18.0542	1.55293e-59	8.62279e-58	124.692
BCL3	1.18999	3.5567	-18.0514	1.60621e-59	8.9037e-58	124.659
PSRC1	1.44743	6.10281	-18.0509	1.61568e-59	8.94117e-58	124.653
PIGT	0.577491	7.44748	-18.0502	1.6303e-59	9.00698e-58	124.644
TMCC1	-0.75113	5.08384	18.0494	1.64563e-59	9.07654e-58	124.635
MAP2K3	0.785703	4.36928	-18.0436	1.76675e-59	9.71993e-58	124.564
CUX2	-2.01253	2.59498	18.0435	1.76817e-59	9.71993e-58	124.563
TTLL1-AS1	-0.648952	1.99409	18.0406	1.83106e-59	1.00489e-57	124.528
SH2D2A	0.793273	0.884151	-18.0402	1.8407e-59	1.00851e-57	124.523
SRPX2	2.06251	3.22258	-18.04	1.84429e-59	1.0088e-57	124.521
CHRNA4	-1.6562	2.6642	18.0378	1.89511e-59	1.03489e-57	124.494
BRWD1	-0.640176	4.2663	18.0333	2.00137e-59	1.09111e-57	124.44
ALCAM	-1.16809	6.74352	18.0269	2.16267e-59	1.17711e-57	124.363
TMEM72-AS1	-0.691883	1.18461	18.0166	2.4506e-59	1.33163e-57	124.239
TSPYL4	-0.958877	6.94573	18.0152	2.49312e-59	1.35251e-57	124.221
CACNA2D2	-1.2998	2.83343	18.0132	2.55317e-59	1.38282e-57	124.198
ECD	-0.56565	4.91859	18.0069	2.75507e-59	1.48972e-57	124.122
ZNF609	-0.904891	4.77358	17.9996	3.01072e-59	1.6253e-57	124.034
ZC3H6	-0.618446	3.24659	17.9988	3.03838e-59	1.63756e-57	124.025
MICAL3	-1.07798	3.24284	17.9934	3.24557e-59	1.74637e-57	123.959
SERPINA3	1.63241	1.80771	-17.9929	3.26624e-59	1.75463e-57	123.953
IFI30	0.864542	0.931894	-17.9868	3.51656e-59	1.88604e-57	123.879
TNRC6B	-0.792771	3.68382	17.9845	3.61459e-59	1.93548e-57	123.852
SCN3A	-1.65693	4.70637	17.9793	3.84795e-59	2.0571e-57	123.79
ETV7	1.13454	1.46242	-17.9723	4.1912e-59	2.23698e-57	123.705
CST7	1.13125	1.90858	-17.9709	4.26209e-59	2.27114e-57	123.688
PDLIM4	2.24082	3.42099	-17.9692	4.35006e-59	2.31429e-57	123.668
PCOLCE	1.70819	3.91275	-17.9684	4.39186e-59	2.33277e-57	123.658
GLA	0.704693	4.91982	-17.9665	4.49402e-59	2.3832e-57	123.635
RTN3	-0.775288	8.95572	17.9554	5.14484e-59	2.72396e-57	123.501
IFITM10	-1.56961	5.35688	17.9534	5.26566e-59	2.78347e-57	123.478
DNAJC18	-0.567374	5.39855	17.9466	5.72138e-59	3.01954e-57	123.395
TMEM121B	-1.12178	4.113	17.9405	6.15773e-59	3.24464e-57	123.322
SSTR1	-2.20214	2.90209	17.9394	6.24261e-59	3.28413e-57	123.308
SHISA5	0.63197	6.98379	-17.9392	6.25969e-59	3.28788e-57	123.306
SLC39A1	0.633684	6.91037	-17.938	6.34552e-59	3.32767e-57	123.292
MGAT4C	-1.3012	1.77056	17.9311	6.90242e-59	3.61398e-57	123.208
TASOR2	-0.919806	4.38658	17.9297	7.01913e-59	3.66927e-57	123.192
MYCBP2	-1.08659	4.5557	17.927	7.24963e-59	3.78378e-57	123.16
PABPC5	-1.56622	2.83395	17.9182	8.06537e-59	4.2029e-57	123.054
LRRC25	1.2959	3.38135	-17.9154	8.3404e-59	4.33937e-57	123.02
DDHD1	-0.656962	3.13993	17.9143	8.4579e-59	4.39359e-57	123.006
PYCARD	1.15791	4.15232	-17.9131	8.57498e-59	4.44742e-57	122.993
RAB11FIP2	-0.840924	4.22129	17.9097	8.94293e-59	4.63098e-57	122.951
GTPBP4	-0.646431	4.80758	17.9056	9.40027e-59	4.86019e-57	122.901
SPP1	2.23573	10.0497	-17.9053	9.42427e-59	4.86498e-57	122.899
ADAM12	1.65437	1.8193	-17.8969	1.04398e-58	5.38082e-57	122.797
C1S	1.6158	5.42277	-17.8949	1.06961e-58	5.50435e-57	122.773
TNKS2	-0.766572	5.78974	17.8897	1.13924e-58	5.85353e-57	122.71
PNMA1	-0.770488	8.47003	17.889	1.14837e-58	5.89127e-57	122.702
SSTR2	-1.88997	3.64649	17.8876	1.1678e-58	5.98166e-57	122.685
ZC3H8	-0.642183	3.61875	17.8844	1.21473e-58	6.21242e-57	122.646
LPAR6	1.05878	4.29038	-17.8821	1.24802e-58	6.37281e-57	122.619
ADGRA1-AS1	-1.28434	2.05879	17.8809	1.26646e-58	6.45698e-57	122.605
CFI	1.75813	4.18743	-17.877	1.32755e-58	6.75804e-57	122.558
EVC2	1.11659	1.12681	-17.8762	1.34092e-58	6.8156e-57	122.548
APOL1	1.34078	3.98117	-17.8726	1.40033e-58	7.10661e-57	122.505
TRAK1	-0.707139	5.3655	17.8705	1.43665e-58	7.27977e-57	122.479
SLC9A6	-0.854554	5.91491	17.8703	1.44004e-58	7.28577e-57	122.477
RP11-819C21.1	-0.735023	2.34596	17.8682	1.47576e-58	7.45507e-57	122.453
MDN1	-0.966253	3.95223	17.8637	1.55849e-58	7.86099e-57	122.398
ABI3	1.20422	4.68528	-17.8625	1.58149e-58	7.96484e-57	122.384
PAK3	-1.59896	3.42354	17.8597	1.63675e-58	8.23061e-57	122.35
BAX	0.664805	6.19111	-17.8563	1.70431e-58	8.55728e-57	122.309
FGF12	-1.56651	4.67519	17.8544	1.74357e-58	8.74113e-57	122.287
KLHDC2	-0.51049	4.77716	17.8542	1.7485e-58	8.75259e-57	122.284
RBM17	-0.686778	6.00527	17.8538	1.75669e-58	8.78027e-57	122.279
CD48	1.43334	1.75976	-17.852	1.79525e-58	8.95941e-57	122.258
RP3-403A15.5	-0.756791	1.41737	17.8516	1.80395e-58	8.98929e-57	122.253
MMP14	1.62848	6.05332	-17.8512	1.8134e-58	9.02274e-57	122.248
CD7	0.816772	1.31934	-17.8488	1.86648e-58	9.2729e-57	122.219
PARP12	1.05577	3.49652	-17.845	1.95401e-58	9.69316e-57	122.173
THRA	-1.08367	8.02577	17.8442	1.97443e-58	9.77981e-57	122.163
BRMS1L	-0.613603	4.5844	17.8364	2.1675e-58	1.072e-56	122.07
SLC2A4RG	0.939296	5.40885	-17.8354	2.19366e-58	1.08332e-56	122.058
TMEM100	-2.01677	6.27105	17.8327	2.26881e-58	1.11712e-56	122.025
RP11-1081L13.4	-1.04185	3.46824	17.8327	2.26887e-58	1.11712e-56	122.025
PIK3R1	-1.08763	6.74321	17.8315	2.30171e-58	1.13161e-56	122.01
LDB1	-0.773203	6.42875	17.8311	2.31072e-58	1.13435e-56	122.007
ATG13	-0.585855	6.34757	17.8245	2.50332e-58	1.22707e-56	121.927
ARHGEF9	-0.942616	5.79238	17.8137	2.85315e-58	1.39648e-56	121.797
SHISAL2A	0.736918	1.03931	-17.812	2.91209e-58	1.42322e-56	121.776
SH3BGRL3	0.703122	8.00644	-17.8113	2.93788e-58	1.4337e-56	121.768
PTPN4	-0.824368	3.47422	17.8069	3.09501e-58	1.50815e-56	121.716
SIK3	-0.859856	5.41142	17.8066	3.10871e-58	1.5126e-56	121.712
POLR2F	-1.19564	2.26682	17.8034	3.23102e-58	1.5698e-56	121.673
EPOP	-1.2098	4.03666	17.7971	3.48543e-58	1.69092e-56	121.598
HNRNPH3	-0.723102	6.96469	17.7968	3.49682e-58	1.69396e-56	121.594
SOCS7	-0.861812	4.82488	17.7919	3.70926e-58	1.79424e-56	121.536
PCDH11X	-1.22061	1.54708	17.7888	3.85246e-58	1.85862e-56	121.498
LRIG1	-1.24512	8.29121	17.7888	3.85361e-58	1.85862e-56	121.498
SLC15A3	1.05964	3.95664	-17.7867	3.95257e-58	1.90357e-56	121.473
WASF3	-1.21334	6.81659	17.7858	3.99392e-58	1.92069e-56	121.462
NMNAT2	-1.91973	4.88293	17.784	4.0837e-58	1.96101e-56	121.44
C14orf132	-1.42494	6.67263	17.7778	4.39655e-58	2.10817e-56	121.367
B3GNT5	1.17798	2.42695	-17.7755	4.52378e-58	2.16604e-56	121.338
NUAK2	1.11255	2.36673	-17.7719	4.7227e-58	2.25801e-56	121.296
USP46	-0.906497	5.10046	17.7568	5.66988e-58	2.70696e-56	121.114
SLC25A27	-1.43628	4.55556	17.7474	6.34696e-58	3.02584e-56	121.002
G0S2	2.28764	2.74359	-17.746	6.45589e-58	3.07334e-56	120.985
SMOC1	-2.82025	8.02828	17.7422	6.75508e-58	3.21114e-56	120.94
LINC02636	-1.1549	1.38265	17.7401	6.93168e-58	3.29035e-56	120.914
TMEM176B	1.60523	6.36474	-17.7377	7.1379e-58	3.38339e-56	120.885
GAPT	1.21672	1.7281	-17.7357	7.30587e-58	3.45804e-56	120.862
TOM1L2	-0.928921	6.32396	17.7285	7.97525e-58	3.76514e-56	120.774
DUSP23	1.05058	5.25688	-17.7284	7.97747e-58	3.76514e-56	120.774
CELF2	-0.873751	6.02669	17.7278	8.04339e-58	3.79083e-56	120.766
TNK2	-1.46045	6.57879	17.7274	8.08109e-58	3.80318e-56	120.761
MARVELD1	1.30957	3.8496	-17.7263	8.18311e-58	3.84571e-56	120.749
UNC5A	-1.83223	4.3922	17.7259	8.22638e-58	3.86056e-56	120.744
SPAG9	-0.790371	6.80034	17.7179	9.06292e-58	4.2471e-56	120.647
LRRTM3	-1.37495	4.48583	17.7154	9.33693e-58	4.36931e-56	120.618
PITRM1	-0.663456	5.18895	17.713	9.61212e-58	4.49173e-56	120.589
RALGPS1	-0.854245	3.79545	17.7031	1.0827e-57	5.04818e-56	120.47
CILK1	-0.902229	4.8524	17.703	1.08335e-57	5.04818e-56	120.47
FAXC	-1.01818	3.18219	17.7023	1.09356e-57	5.08858e-56	120.46
TNFAIP6	2.0717	2.74258	-17.6962	1.17626e-57	5.46571e-56	120.388
ZBTB20-AS4	-1.09103	1.85951	17.6938	1.21111e-57	5.61973e-56	120.359
KIAA2026	-0.902861	4.56075	17.6912	1.24891e-57	5.78252e-56	120.328
SH3GL2	-2.20933	6.27714	17.6912	1.24969e-57	5.78252e-56	120.328
ZBTB18	-0.977575	6.69032	17.676	1.5012e-57	6.93658e-56	120.145
GUSB	0.827058	5.52275	-17.6736	1.54543e-57	7.13098e-56	120.116
TRIM38	0.832085	2.35848	-17.6734	1.54768e-57	7.13141e-56	120.115
ABL2	-0.710599	4.07668	17.6682	1.64757e-57	7.58111e-56	120.053
RP11-315E17.1	-1.11973	1.39669	17.6661	1.69081e-57	7.76925e-56	120.027
SAT1	0.910736	8.28423	-17.6591	1.83953e-57	8.44087e-56	119.943
ZCCHC24	-1.08523	7.60993	17.6586	1.85112e-57	8.4823e-56	119.937
ZYX	1.01709	7.6319	-17.6575	1.87513e-57	8.58042e-56	119.924
RIPPLY2	-1.55857	4.14682	17.6567	1.8928e-57	8.64929e-56	119.915
CHGB	-2.32385	5.72108	17.6501	2.05008e-57	9.35503e-56	119.835
RP6-201G10.2	-1.57822	3.76654	17.6435	2.21927e-57	1.01131e-55	119.756
INAFM1	1.03904	5.30593	-17.6433	2.2239e-57	1.01203e-55	119.754
OTUD7A	-1.12272	2.71387	17.6345	2.47296e-57	1.12382e-55	119.649
MPRIP	-0.756204	6.10722	17.6323	2.53925e-57	1.15236e-55	119.622
TMEFF2	-1.79161	4.17337	17.6302	2.60412e-57	1.18018e-55	119.597
RAB9B	-0.981481	4.00767	17.629	2.64182e-57	1.19562e-55	119.583
UCHL5	-0.485613	4.58922	17.6263	2.729e-57	1.23339e-55	119.551
PHLPP2	-0.813776	3.24364	17.6218	2.88209e-57	1.3008e-55	119.496
MACROH2A2	-1.73619	5.58912	17.6191	2.97663e-57	1.34163e-55	119.464
MN1	-1.55874	3.97816	17.6156	3.10529e-57	1.39772e-55	119.422
CTBP2	-0.58838	4.50883	17.6127	3.21336e-57	1.44439e-55	119.388
ARID4A	-0.763637	4.34885	17.6048	3.53573e-57	1.58714e-55	119.293
SLC12A6	-0.854128	4.46031	17.6045	3.54722e-57	1.59014e-55	119.29
RUNDC3A	-1.70122	6.23068	17.6022	3.64796e-57	1.63308e-55	119.262
RP11-463C8.7	-0.849389	1.19455	17.5899	4.2268e-57	1.88965e-55	119.116
KDM7A	-0.850787	3.76843	17.5871	4.37195e-57	1.94969e-55	119.082
HAMP	1.8212	2.65103	-17.5871	4.37289e-57	1.94969e-55	119.082
SORCS3	-1.45238	3.90551	17.573	5.17813e-57	2.30559e-55	118.914
TMED8	-0.78175	4.71983	17.5725	5.20858e-57	2.31603e-55	118.908
TMEM220-AS1	1.14979	1.50267	-17.5721	5.23892e-57	2.32639e-55	118.902
RWDD2A	-0.511114	4.44856	17.5709	5.31331e-57	2.35626e-55	118.888
TEAD3	1.37675	2.86018	-17.569	5.43392e-57	2.40651e-55	118.866
NKG7	1.24998	2.39485	-17.5684	5.47249e-57	2.42035e-55	118.859
MRPS15	0.710267	5.38463	-17.5678	5.51217e-57	2.43464e-55	118.852
NLGN2	-0.917231	7.45064	17.5657	5.65296e-57	2.49349e-55	118.826
CD300LF	1.1384	2.16051	-17.5566	6.30923e-57	2.77926e-55	118.717
C1QB	1.50174	8.88151	-17.5481	6.98487e-57	3.07188e-55	118.616
PATZ1	-0.803177	5.97239	17.548	6.99211e-57	3.07188e-55	118.615
TSPOAP1	-1.53716	4.69194	17.5468	7.09618e-57	3.11346e-55	118.6
MTMR1	-0.664097	5.22804	17.5466	7.11686e-57	3.11839e-55	118.597
KYNU	0.51979	0.615226	-17.543	7.42873e-57	3.25073e-55	118.555
NCOA2	-0.804078	4.57771	17.5417	7.53996e-57	3.29504e-55	118.54
RP11-124N14.3	1.90864	1.79219	-17.5359	8.09036e-57	3.5309e-55	118.47
FMOD	2.52054	3.4748	-17.5339	8.2889e-57	3.61278e-55	118.446
CTSC	1.24042	3.82751	-17.5336	8.31923e-57	3.62122e-55	118.442
ANKRD36C	-0.798925	1.79585	17.5329	8.38337e-57	3.64434e-55	118.434
INPP5A	-0.77634	5.00369	17.5269	9.01454e-57	3.91356e-55	118.362
OMG	-1.42369	6.19316	17.5262	9.0921e-57	3.94206e-55	118.354
JMJD1C	-0.985699	4.97222	17.5256	9.15171e-57	3.9627e-55	118.347
PHLPP1	-0.944743	6.40375	17.5166	1.01952e-56	4.40463e-55	118.24
STAM	-0.660563	5.39359	17.5166	1.0199e-56	4.40463e-55	118.239
SIGLEC9	1.2641	2.99063	-17.5139	1.05372e-56	4.54477e-55	118.207
SECTM1	1.5244	2.59105	-17.5125	1.07119e-56	4.6141e-55	118.191
VAV3	1.63534	1.86312	-17.51	1.10382e-56	4.74842e-55	118.161
EIF4EBP2	-0.630114	6.5595	17.5055	1.16548e-56	5.00717e-55	118.107
KLHDC1	-0.71826	3.4496	17.5037	1.18986e-56	5.10525e-55	118.086
CYTIP	1.02938	2.16113	-17.5027	1.20476e-56	5.16248e-55	118.074
CRTC1	-0.882022	5.49321	17.5005	1.23761e-56	5.29638e-55	118.047
DENND11	-0.953802	6.10085	17.499	1.26014e-56	5.38582e-55	118.029
LOXL1	1.66795	2.18941	-17.4963	1.30155e-56	5.55563e-55	117.997
CD3E	1.12048	1.29434	-17.4958	1.30939e-56	5.58188e-55	117.991
LINC00294	-0.76237	4.88165	17.4839	1.50901e-56	6.42456e-55	117.85
NSUN7	1.13969	1.16449	-17.4836	1.51593e-56	6.44571e-55	117.845
SERTAD3	0.905843	4.4147	-17.4829	1.52718e-56	6.48521e-55	117.838
RP11-149I23.3	-0.853267	1.92852	17.4777	1.6253e-56	6.88734e-55	117.776
PFKM	-0.737912	6.86823	17.4777	1.62605e-56	6.88734e-55	117.776
AARS1	-0.611166	8.14873	17.4748	1.68415e-56	7.1243e-55	117.741
SMIM18	-1.8724	3.70342	17.4721	1.7397e-56	7.34991e-55	117.708
SCD	-1.48789	9.52603	17.468	1.8277e-56	7.71183e-55	117.659
MEGF11	-1.70479	4.32646	17.4655	1.88329e-56	7.93626e-55	117.629
DNAJB12	-0.517387	5.29414	17.4636	1.92594e-56	8.10562e-55	117.607
CARMIL3	-1.18409	3.46874	17.4616	1.97173e-56	8.2878e-55	117.584
WASHC2A	-0.55547	4.89689	17.46	2.0118e-56	8.44547e-55	117.564
PFKP-DT	-1.20741	3.03719	17.4591	2.03137e-56	8.5168e-55	117.554
HOTAIRM1	1.9935	2.28618	-17.4583	2.05332e-56	8.5979e-55	117.543
ZNF292	-0.881645	4.2012	17.4573	2.07591e-56	8.6815e-55	117.533
AMER3	-1.85997	2.27056	17.4556	2.12045e-56	8.85655e-55	117.511
DMXL2	-0.853558	4.22896	17.4545	2.14882e-56	8.96373e-55	117.498
LSAMP	-1.05853	6.60021	17.4524	2.20319e-56	9.17895e-55	117.473
ELF4	1.08457	2.61635	-17.4483	2.31245e-56	9.62199e-55	117.425
ZNF737	-0.873362	3.29466	17.4426	2.47562e-56	1.0288e-54	117.357
TFAM	-0.560131	4.70337	17.4385	2.60306e-56	1.0804e-54	117.308
KDELR3	1.45716	2.34995	-17.4378	2.62251e-56	1.08711e-54	117.3
FAM217B	-0.777481	5.11808	17.4377	2.62781e-56	1.08794e-54	117.298
ZFHX2-AS1	-0.774677	1.64625	17.4329	2.78268e-56	1.15061e-54	117.241
SLC66A3	0.81357	4.16229	-17.4283	2.94089e-56	1.21451e-54	117.186
TUBB6	1.52441	4.53335	-17.4249	3.06035e-56	1.26227e-54	117.147
SPAST	-0.559107	5.27278	17.4222	3.16331e-56	1.30311e-54	117.114
HPS4	-0.647709	4.58218	17.422	3.16986e-56	1.30418e-54	117.112
PTPRN2-AS1	0.822891	1.24529	-17.4147	3.46133e-56	1.42233e-54	117.024
LDHB	-0.655957	10.139	17.413	3.53094e-56	1.44913e-54	117.004
MAPK10	-0.975196	5.21729	17.4091	3.701e-56	1.51704e-54	116.958
CTB-152G17.6	-0.782516	2.38992	17.4006	4.09498e-56	1.67646e-54	116.857
NSD3	-0.687163	4.9257	17.3981	4.22301e-56	1.72673e-54	116.826
SHOX2	1.95794	1.38891	-17.391	4.59611e-56	1.87696e-54	116.742
NOL4	-1.10874	3.9031	17.3901	4.64637e-56	1.89515e-54	116.731
CLEC18B	1.36924	1.87505	-17.3856	4.90488e-56	1.99812e-54	116.677
FBXW11	-0.588221	6.58585	17.3848	4.94683e-56	2.01273e-54	116.669
RP11-38L15.3	-1.02394	1.99028	17.3829	5.0645e-56	2.05807e-54	116.646
CA3	2.30667	2.53744	-17.3822	5.10399e-56	2.07157e-54	116.638
SPRY1	1.51407	3.97069	-17.3808	5.18943e-56	2.10366e-54	116.621
PDHX	-0.491006	5.2551	17.3764	5.47506e-56	2.21673e-54	116.568
IMPA2	0.842533	2.41583	-17.375	5.563e-56	2.24958e-54	116.552
CEBPD	1.51894	5.79528	-17.3746	5.59155e-56	2.25836e-54	116.547
RCOR2	-1.7434	5.84486	17.3742	5.6194e-56	2.26684e-54	116.542
AGAP2-AS1	1.97922	3.09089	-17.3699	5.91391e-56	2.38273e-54	116.491
SUFU	-0.713288	4.48066	17.3694	5.95188e-56	2.39511e-54	116.485
PPP3CB	-0.895218	5.87623	17.3673	6.09955e-56	2.45154e-54	116.461
DSCAM	-1.54543	4.7701	17.364	6.34559e-56	2.54733e-54	116.421
GLRA3	-1.66538	1.87399	17.3604	6.62911e-56	2.65792e-54	116.378
LILRB3	0.769748	1.06774	-17.3572	6.88819e-56	2.75845e-54	116.34
IGFBP7	1.16173	9.37145	-17.3571	6.89703e-56	2.75864e-54	116.338
TSHZ1	-0.910492	5.00905	17.3558	7.00313e-56	2.79769e-54	116.323
OSCAR	1.04648	3.1243	-17.3553	7.04628e-56	2.81153e-54	116.317
CTSA	0.59269	6.30031	-17.3551	7.06567e-56	2.81587e-54	116.314
PELI2	-0.961431	4.29749	17.3543	7.1287e-56	2.83757e-54	116.306
FAIM2	-1.43374	7.65602	17.3534	7.20819e-56	2.86576e-54	116.295
NKIRAS1	-0.642021	5.03916	17.3511	7.40573e-56	2.94075e-54	116.268
DIMT1	-0.521877	6.08525	17.3477	7.71226e-56	3.0588e-54	116.227
SHD	-2.29442	6.50261	17.344	8.06641e-56	3.19542e-54	116.183
FAM222A	-1.55209	5.71106	17.3414	8.31549e-56	3.29015e-54	116.152
DISP3	-1.51874	4.44317	17.3383	8.63595e-56	3.41285e-54	116.115
C2	1.28266	2.79961	-17.3373	8.73891e-56	3.44942e-54	116.103
RGR	-1.91909	3.16267	17.3352	8.95574e-56	3.53078e-54	116.079
RPS6KA5	-0.766527	1.87421	17.3295	9.59646e-56	3.77888e-54	116.01
ARPP21-AS1	-1.04106	1.20396	17.3229	1.03792e-55	4.08222e-54	115.932
TMEM230	0.578563	7.04567	-17.3207	1.06501e-55	4.18381e-54	115.906
RAB5B	-0.545221	7.44039	17.3126	1.17333e-55	4.60387e-54	115.81
PLA2G6	-0.870561	4.33532	17.3114	1.1906e-55	4.66606e-54	115.795
SEC61A2	-0.81052	5.04651	17.3111	1.19503e-55	4.67788e-54	115.792
HIF1AN	-0.537197	4.04102	17.3068	1.2581e-55	4.91894e-54	115.741
GRN	0.721988	7.67825	-17.3058	1.27354e-55	4.97341e-54	115.728
MYBPH	1.59748	1.54131	-17.2997	1.36893e-55	5.33964e-54	115.657
GFRA1	-2.07618	3.65896	17.2981	1.39554e-55	5.43699e-54	115.637
LYN	0.988655	4.31227	-17.294	1.46597e-55	5.7047e-54	115.588
PDZD4	-1.43811	7.53208	17.2936	1.4728e-55	5.72451e-54	115.584
PSMB8	1.00418	6.51568	-17.2898	1.54166e-55	5.98514e-54	115.538
COL4A1	2.23045	5.25809	-17.289	1.55573e-55	6.03267e-54	115.529
ARFGAP2	-0.538212	6.65824	17.2868	1.598e-55	6.1893e-54	115.503
ZNF275	-0.916884	5.50441	17.2805	1.72316e-55	6.66626e-54	115.428
PHACTR3	-1.7064	5.26476	17.2795	1.74218e-55	6.73193e-54	115.417
ANKRD28	-0.779032	4.67596	17.2789	1.75498e-55	6.77349e-54	115.41
JARID2	-0.767481	4.67868	17.2769	1.79777e-55	6.93053e-54	115.386
NFYB	-0.484618	5.17102	17.2747	1.84611e-55	7.1086e-54	115.359
HLA-A	1.05251	9.66564	-17.2743	1.85499e-55	7.13446e-54	115.354
NKD1	-1.50705	4.26552	17.2731	1.88098e-55	7.22604e-54	115.341
RABGAP1L	-0.743549	4.00975	17.2726	1.8937e-55	7.26646e-54	115.334
CTB-193M12.5	1.24458	4.00968	-17.2705	1.94044e-55	7.43717e-54	115.31
SREBF2	-0.973435	7.00226	17.2683	1.99206e-55	7.62613e-54	115.283
PAAF1	-0.568584	4.81291	17.2659	2.05099e-55	7.84268e-54	115.254
OSTC	0.791756	6.38732	-17.2619	2.1521e-55	8.21976e-54	115.207
SOS2	-0.693764	5.30894	17.2596	2.20978e-55	8.43035e-54	115.18
C1QA	1.412	8.5791	-17.2586	2.23831e-55	8.52932e-54	115.168
BCL2A1	1.71532	2.85454	-17.2525	2.40548e-55	9.15581e-54	115.096
USP43	-1.54726	2.97776	17.252	2.42187e-55	9.20758e-54	115.089
ZNF778	-0.683297	3.24522	17.2516	2.43077e-55	9.23079e-54	115.086
TXNDC16	-0.70239	4.53424	17.2499	2.48336e-55	9.41967e-54	115.064
PORCN	-0.475586	5.02859	17.2468	2.5744e-55	9.75378e-54	115.028
LINC02593	-1.56801	2.65801	17.2429	2.69928e-55	1.02152e-53	114.981
FUCA2	1.14001	5.35445	-17.2401	2.78849e-55	1.05408e-53	114.949
LAP3	0.75479	6.91555	-17.237	2.89606e-55	1.09349e-53	114.911
KHDRBS2	-1.60181	2.12607	17.2369	2.89969e-55	1.09361e-53	114.91
HLA-DOA	1.70082	4.19982	-17.2347	2.97648e-55	1.12129e-53	114.884
SOCS3-DT	1.08769	1.00484	-17.2333	3.02638e-55	1.13879e-53	114.868
GPSM3	0.99957	5.46466	-17.2279	3.22563e-55	1.21238e-53	114.804
SMAD7	-0.885769	4.5258	17.2273	3.24977e-55	1.22007e-53	114.797
PSMB9	1.13042	4.98304	-17.2265	3.28214e-55	1.23082e-53	114.787
METTL6	-0.358855	4.03854	17.2186	3.60566e-55	1.35061e-53	114.693
KMT5B	-0.622443	5.01981	17.2123	3.88836e-55	1.45486e-53	114.618
ZNF711	-1.08677	5.54935	17.2088	4.05472e-55	1.51538e-53	114.577
PPP1R9A	-1.15764	4.16341	17.2085	4.06597e-55	1.51787e-53	114.574
LINC00632	-1.18748	2.23723	17.2059	4.19545e-55	1.56444e-53	114.543
DYNC1H1	-0.868948	7.40107	17.2036	4.31319e-55	1.60653e-53	114.515
RUNX1	1.28051	2.36248	-17.2028	4.35362e-55	1.61976e-53	114.506
EPSTI1	1.20415	2.61793	-17.1998	4.50931e-55	1.6758e-53	114.471
P3H2	1.2188	2.79313	-17.1938	4.84883e-55	1.79995e-53	114.399
ABHD6	-0.85717	5.72239	17.1919	4.95883e-55	1.83872e-53	114.376
SUPT3H	-0.69184	3.23133	17.1909	5.01612e-55	1.85788e-53	114.365
CYTH1	-0.887021	5.44341	17.1873	5.23969e-55	1.93851e-53	114.322
NUTM2D	-0.622799	1.26675	17.1856	5.34263e-55	1.97438e-53	114.302
SOX8	-1.98118	8.6965	17.1851	5.37698e-55	1.98485e-53	114.296
SLC25A36	-0.597921	5.24064	17.1847	5.40383e-55	1.99254e-53	114.291
KLF12	-0.979234	4.36569	17.1844	5.42008e-55	1.99502e-53	114.288
GAREM2	-1.26297	5.75387	17.1844	5.42263e-55	1.99502e-53	114.288
DENND5B	-0.900762	4.33294	17.182	5.58094e-55	2.05098e-53	114.259
SLAMF8	1.43736	2.42251	-17.1801	5.70293e-55	2.09348e-53	114.237
FAM168B	-0.680708	7.48965	17.1735	6.17635e-55	2.26445e-53	114.158
JADE3	-1.06272	4.28853	17.1734	6.18239e-55	2.26445e-53	114.157
GLMP	0.93981	4.56962	-17.1718	6.30027e-55	2.30507e-53	114.138
KIN	-0.546341	3.08729	17.171	6.35935e-55	2.32412e-53	114.129
LINC02110	-0.950835	1.04765	17.1701	6.42632e-55	2.346e-53	114.119
NECTIN1	-1.18731	5.16781	17.1683	6.5654e-55	2.39412e-53	114.097
TIMM23B	-0.602015	3.03295	17.1636	6.94525e-55	2.52985e-53	114.041
RHOH	0.656441	0.957094	-17.1633	6.96715e-55	2.53503e-53	114.038
B2M	0.971666	10.445	-17.1631	6.98378e-55	2.53828e-53	114.036
RNF146	-0.619924	6.26575	17.1627	7.02176e-55	2.54929e-53	114.031
SIGLEC7	1.17456	2.06344	-17.1584	7.39118e-55	2.68046e-53	113.98
TTBK2	-0.857713	3.48557	17.1579	7.43148e-55	2.69212e-53	113.974
CCDC6	-0.618146	5.14545	17.1562	7.58313e-55	2.74405e-53	113.954
ORMDL2	0.573107	4.27505	-17.1526	7.91887e-55	2.8624e-53	113.911
ARHGAP18	1.09892	3.64384	-17.1485	8.31916e-55	3.00381e-53	113.862
KDM3B	-0.698404	6.20862	17.1465	8.51176e-55	3.06999e-53	113.839
HMOX1	1.46568	6.35194	-17.1457	8.59488e-55	3.09659e-53	113.829
SLC1A1	-1.49639	5.03017	17.139	9.31053e-55	3.35078e-53	113.75
ACACA	-0.803424	5.26758	17.138	9.42255e-55	3.3874e-53	113.738
H2AJ	0.855936	3.7477	-17.1343	9.84941e-55	3.53701e-53	113.694
RP1-293L6.1	-2.02708	2.44101	17.1304	1.03124e-54	3.69927e-53	113.648
PRPF18	-0.562024	4.08556	17.1283	1.05788e-54	3.79068e-53	113.623
SPINT1	0.851546	1.65825	-17.127	1.07388e-54	3.84387e-53	113.608
RP11-295G20.2	0.703154	2.379	-17.1247	1.10388e-54	3.94696e-53	113.581
LGR5	-1.49084	2.69218	17.1239	1.115e-54	3.98244e-53	113.571
UNC13A	-1.7237	4.66495	17.1235	1.11969e-54	3.99483e-53	113.566
SYT15	-0.665382	1.05022	17.1233	1.12227e-54	3.99972e-53	113.564
RP11-441F2.5	-1.46948	3.24499	17.1213	1.1498e-54	4.09345e-53	113.54
GSAP	1.06265	2.59383	-17.1191	1.17971e-54	4.1954e-53	113.514
FAM160B1	-0.599072	4.18639	17.1188	1.18413e-54	4.20658e-53	113.511
UBQLN4	-0.581474	6.68738	17.1174	1.20387e-54	4.27211e-53	113.494
WASF1	-1.22046	6.39739	17.1158	1.22675e-54	4.34864e-53	113.476
CDH20	-1.50737	5.94029	17.1133	1.26427e-54	4.47683e-53	113.446
PDE6G	0.630081	1.0995	-17.1119	1.28545e-54	4.54698e-53	113.429
FRMPD1	-1.1083	2.08929	17.108	1.34697e-54	4.7595e-53	113.383
ZNF843	-0.717275	2.98957	17.1004	1.47326e-54	5.20017e-53	113.294
PCDH7	-1.48827	3.8174	17.0996	1.48872e-54	5.24913e-53	113.283
GHITM	-0.610552	8.27201	17.095	1.57248e-54	5.53855e-53	113.229
MADD-AS1	-1.17985	1.16775	17.0918	1.63337e-54	5.7469e-53	113.191
RP11-253I19.3	-0.951046	2.11067	17.0893	1.68126e-54	5.90908e-53	113.162
MEOX2	2.67805	2.13373	-17.0879	1.70925e-54	6.00108e-53	113.146
PEX5	-0.56915	6.32567	17.0875	1.71762e-54	6.02407e-53	113.141
LINC00672	-1.6729	4.82605	17.0807	1.86378e-54	6.52974e-53	113.06
ZNF638	-0.698445	5.23891	17.0791	1.8992e-54	6.64679e-53	113.041
GDAP1L1	-1.79589	5.42624	17.076	1.97044e-54	6.88882e-53	113.004
CPVL	1.41489	5.05833	-17.0748	1.99861e-54	6.97993e-53	112.99
DENND10	-0.427325	3.589	17.0738	2.02327e-54	7.05859e-53	112.978
FERMT3	1.06928	4.69185	-17.0733	2.0342e-54	7.08511e-53	112.973
RP11-262H14.13	-1.41716	3.25085	17.0733	2.03516e-54	7.08511e-53	112.972
LBX2-AS1	0.86356	1.8933	-17.0724	2.05537e-54	7.14792e-53	112.962
FBH1	-0.62712	5.07464	17.0713	2.08338e-54	7.23773e-53	112.949
TIFA	0.922138	2.36482	-17.0682	2.16141e-54	7.50092e-53	112.912
EDRF1	-0.623601	3.27751	17.0627	2.3089e-54	8.00437e-53	112.847
KIF2A	-0.859436	5.85206	17.061	2.35362e-54	8.15083e-53	112.828
POU2F1	-0.80152	3.73415	17.0604	2.37237e-54	8.20717e-53	112.82
IRF1	1.06678	3.46626	-17.0597	2.39093e-54	8.26272e-53	112.812
SWAP70	0.955515	4.23792	-17.0595	2.39838e-54	8.27979e-53	112.809
SPOCD1	2.31433	2.95796	-17.0578	2.44635e-54	8.4366e-53	112.789
DDX6	-0.595227	6.13618	17.056	2.50011e-54	8.613e-53	112.768
TAS2R4	-0.91974	1.91962	17.0548	2.53333e-54	8.71837e-53	112.754
PPIC	1.25472	4.00693	-17.0469	2.78374e-54	9.57016e-53	112.661
SEZ6L	-2.05861	6.82666	17.04	3.02065e-54	1.03738e-52	112.579
PRF1	1.23662	1.82664	-17.0389	3.06257e-54	1.05069e-52	112.566
PGAP4	-1.592	4.31093	17.0336	3.25939e-54	1.11705e-52	112.504
RPS6KA1	1.0259	4.26173	-17.0334	3.2669e-54	1.11846e-52	112.502
RP11-143K11.5	-0.971942	0.976846	17.0322	3.31618e-54	1.13416e-52	112.487
PARP9	1.00795	4.41419	-17.031	3.362e-54	1.14864e-52	112.473
ARHGAP12	-0.822146	6.09001	17.0279	3.48844e-54	1.19061e-52	112.436
BTAF1	-0.917278	4.42875	17.023	3.69829e-54	1.26093e-52	112.378
GRIA3	-1.16732	6.12957	17.0228	3.7067e-54	1.2625e-52	112.376
RP1-265C24.8	-0.414014	0.742233	17.0205	3.81158e-54	1.29688e-52	112.348
SERPINE1	2.51704	4.87332	-17.0197	3.84832e-54	1.30803e-52	112.339
SMC3	-0.848101	6.15953	17.0192	3.86764e-54	1.31325e-52	112.334
AP3S2	-0.464147	4.54564	17.0161	4.01514e-54	1.36193e-52	112.296
NUMA1	-0.935584	6.36235	17.011	4.26471e-54	1.4451e-52	112.236
MYO5A	-1.1327	5.29852	17.0065	4.49742e-54	1.5224e-52	112.184
TWNK	-0.789749	4.58408	17.0036	4.65516e-54	1.57418e-52	112.149
XXbac-BPGBPG55C20.2	-0.753977	2.02523	17.0034	4.66603e-54	1.57624e-52	112.147
LINC02883	-1.57946	2.70119	17.0003	4.84457e-54	1.63488e-52	112.11
BID	-0.758162	6.06244	16.9985	4.94653e-54	1.66759e-52	112.089
TCEA3	1.44003	2.57032	-16.997	5.03746e-54	1.69651e-52	112.071
CNTN3	-1.89056	2.75301	16.9947	5.1765e-54	1.74156e-52	112.044
RNF170	-0.49981	4.64415	16.9888	5.54841e-54	1.86478e-52	111.975
DOK3	0.974252	3.08506	-16.9871	5.66409e-54	1.90173e-52	111.954
TP53I13	0.775534	4.4747	-16.9831	5.93869e-54	1.9919e-52	111.907
ACSL6	-1.46562	4.19553	16.9827	5.96798e-54	1.9997e-52	111.902
SMAP1	-0.628361	4.54619	16.9812	6.07123e-54	2.03223e-52	111.885
FKBP9	1.38825	5.37987	-16.9802	6.14909e-54	2.05621e-52	111.873
SCN1A	-1.31276	3.84057	16.9792	6.21977e-54	2.07774e-52	111.861
ADCY5	-1.3195	4.16767	16.9752	6.52237e-54	2.17663e-52	111.814
SMIM13	-0.67288	5.5147	16.9719	6.78194e-54	2.26097e-52	111.775
IKBIP	0.9717	3.43399	-16.9607	7.74988e-54	2.58105e-52	111.642
THUMPD1	-0.558585	5.31739	16.9591	7.8947e-54	2.62664e-52	111.624
CTSB	0.771095	8.69093	-16.9577	8.02331e-54	2.66674e-52	111.608
MLLT6	-0.785514	5.84897	16.9538	8.40867e-54	2.79202e-52	111.561
BOLA3	0.588444	3.78445	-16.9509	8.70444e-54	2.88732e-52	111.527
NUDT11	-1.07154	6.03561	16.9482	8.97925e-54	2.97549e-52	111.496
DST	-1.15225	5.66758	16.948	9.00072e-54	2.97962e-52	111.494
LINC01521	-0.891791	3.06112	16.9425	9.60909e-54	3.17783e-52	111.429
RUSC2	-0.970559	5.9389	16.9396	9.94638e-54	3.28609e-52	111.394
GCLC	-0.888868	5.2301	16.9359	1.03972e-53	3.43159e-52	111.35
COL1A1	2.48415	3.7747	-16.9341	1.06185e-53	3.50113e-52	111.329
SOD2	1.50545	6.33963	-16.9331	1.07475e-53	3.54012e-52	111.317
HDGFL3	-0.560353	4.67752	16.9304	1.10927e-53	3.64771e-52	111.286
DDX25	-1.28243	3.1418	16.9304	1.10962e-53	3.64771e-52	111.285
USP34	-0.992215	4.34998	16.9263	1.16519e-53	3.82661e-52	111.237
DCTN5	-0.475402	5.51405	16.9255	1.17528e-53	3.85589e-52	111.228
FAM126B	-0.728011	3.03489	16.9224	1.21972e-53	3.99773e-52	111.191
KYAT1	-0.879658	4.96677	16.9221	1.22366e-53	4.00668e-52	111.188
S100A3	1.80263	2.74864	-16.9165	1.30814e-53	4.27905e-52	111.122
SLC10A3	0.555755	4.44784	-16.9155	1.32416e-53	4.32717e-52	111.11
GREB1L	-1.17773	1.6263	16.9087	1.43444e-53	4.68292e-52	111.03
ENDOV	-0.5688	4.01162	16.9078	1.45048e-53	4.7306e-52	111.019
STX1B	-1.56786	5.46541	16.8994	1.60174e-53	5.21875e-52	110.92
OST4	0.56814	8.85716	-16.8977	1.63367e-53	5.31755e-52	110.901
PTX3	2.11006	3.08528	-16.8959	1.66895e-53	5.42705e-52	110.88
AP2S1	0.708716	7.14709	-16.8937	1.71337e-53	5.566e-52	110.853
CYFIP2	-1.0674	6.02433	16.8932	1.72463e-53	5.59709e-52	110.847
VPS53	-0.547405	3.796	16.8929	1.73065e-53	5.6111e-52	110.843
EHD2	1.09647	5.68858	-16.8878	1.83797e-53	5.95321e-52	110.784
MTMR3	-0.595787	3.05928	16.8844	1.91316e-53	6.1907e-52	110.744
AC092162.1	-0.457482	0.449763	16.8783	2.0557e-53	6.64544e-52	110.672
MRPS16	-0.41978	6.57781	16.8765	2.10042e-53	6.78334e-52	110.651
HOOK3	-0.629075	4.29576	16.8756	2.12285e-53	6.84908e-52	110.64
ELK3	0.918641	4.73068	-16.875	2.13894e-53	6.88924e-52	110.633
OCIAD2	2.06904	3.94944	-16.8749	2.13946e-53	6.88924e-52	110.633
C16orf54	0.742342	1.3723	-16.8716	2.22628e-53	7.16183e-52	110.593
TRADD	0.710804	3.85096	-16.8714	2.23071e-53	7.16908e-52	110.591
OSMR-AS1	0.747457	0.755991	-16.8656	2.38851e-53	7.66878e-52	110.523
CD300A	1.18855	4.29307	-16.865	2.40666e-53	7.71952e-52	110.516
AC073254.1	-0.400887	1.24227	16.8647	2.41388e-53	7.73518e-52	110.513
GNGT2	0.845534	2.26786	-16.8618	2.49873e-53	7.99932e-52	110.478
ARAP3	1.26158	3.71287	-16.86	2.55338e-53	8.16638e-52	110.457
KCNJ11	-1.88548	4.13368	16.8515	2.82468e-53	9.02532e-52	110.356
AKAP1	-0.706466	5.82459	16.8507	2.84961e-53	9.09617e-52	110.348
CSNK1E	-0.837475	7.22611	16.8469	2.98056e-53	9.505e-52	110.303
NDRG2	-1.41674	9.41547	16.8468	2.98436e-53	9.50794e-52	110.302
SERTAD1	1.01929	4.75099	-16.8445	3.06838e-53	9.7662e-52	110.274
ETHE1	0.634291	5.44263	-16.8407	3.20827e-53	1.02016e-51	110.23
RP11-21A7A.3	-0.686748	0.968417	16.8392	3.26661e-53	1.03771e-51	110.212
SDF4	0.558746	6.70197	-16.8358	3.39831e-53	1.07852e-51	110.172
PTGS1	1.32029	3.9739	-16.8354	3.41368e-53	1.08235e-51	110.168
COL8A1	1.81319	1.65699	-16.834	3.47074e-53	1.09939e-51	110.151
RC3H2	-0.663061	4.7512	16.8288	3.69399e-53	1.16899e-51	110.089
RP11-108E14.1	-0.714454	0.595202	16.8284	3.711e-53	1.17325e-51	110.085
BCR	-1.10047	5.98554	16.8232	3.9457e-53	1.24625e-51	110.024
ZNF821	-0.64328	3.8279	16.821	4.04844e-53	1.27748e-51	109.998
GABRA3	-1.95194	4.27851	16.8184	4.17543e-53	1.31629e-51	109.968
AK2	0.720898	5.73334	-16.8174	4.22626e-53	1.33105e-51	109.956
FAM20A	1.26609	1.77325	-16.817	4.24743e-53	1.33644e-51	109.951
P2RY6	0.933477	1.48939	-16.8169	4.2529e-53	1.33689e-51	109.949
RP5-1039K5.16	-0.994198	1.33919	16.8083	4.7061e-53	1.47795e-51	109.849
ZNF91	-0.658234	3.69164	16.8049	4.89684e-53	1.53639e-51	109.809
LXN	1.16995	3.16184	-16.8019	5.07225e-53	1.58991e-51	109.774
UHRF1BP1L	-0.660889	4.69751	16.8018	5.07962e-53	1.59072e-51	109.773
SGMS1-AS1	-0.588626	1.36471	16.8017	5.08754e-53	1.59169e-51	109.771
SLC25A24	0.938763	2.35664	-16.8004	5.16551e-53	1.61455e-51	109.756
NNT-AS1	-0.613242	5.07124	16.8001	5.18243e-53	1.61831e-51	109.753
ACTN1	1.43161	5.26332	-16.7889	5.91997e-53	1.84688e-51	109.62
RFTN2	-1.03239	6.18324	16.7886	5.93996e-53	1.85136e-51	109.617
PEAK1	-0.865675	4.24772	16.7881	5.97513e-53	1.86057e-51	109.611
PTCD3	-0.458439	5.36046	16.783	6.34354e-53	1.97343e-51	109.552
CYP2S1	0.795973	1.79192	-16.7811	6.48959e-53	2.01603e-51	109.529
LINC01842	1.10431	0.834549	-16.781	6.4927e-53	2.01603e-51	109.529
AMOTL2	-1.24835	6.09788	16.7809	6.50487e-53	2.01791e-51	109.527
MYO9A	-0.717458	3.38386	16.7803	6.55201e-53	2.03063e-51	109.52
AC064875.2	1.69124	1.54384	-16.7781	6.72119e-53	2.08111e-51	109.494
PURA	-0.925652	4.68049	16.7765	6.84741e-53	2.11821e-51	109.476
PEA15	-0.894504	11.5653	16.775	6.97192e-53	2.15471e-51	109.458
ZCCHC14	-0.813153	5.33264	16.774	7.054e-53	2.17804e-51	109.446
EIF3L	-0.855667	7.34154	16.7734	7.10876e-53	2.1929e-51	109.438
GRIK4	-1.01009	4.66186	16.7708	7.33093e-53	2.25932e-51	109.408
TBC1D5	-0.706597	5.61289	16.7661	7.74354e-53	2.38426e-51	109.353
MS4A6A	1.71744	4.24886	-16.7653	7.81826e-53	2.40503e-51	109.344
HLA-DQB1	1.88503	4.52874	-16.7603	8.2935e-53	2.54884e-51	109.285
HECTD1	-0.718623	5.29586	16.7595	8.3741e-53	2.57122e-51	109.276
SNX20	0.962354	1.62549	-16.7588	8.43959e-53	2.58893e-51	109.268
TSPAN7	-1.02903	8.87779	16.7579	8.53435e-53	2.61556e-51	109.257
ATP7B	-0.729001	2.50146	16.7517	9.17792e-53	2.8102e-51	109.184
PRKCA	-0.964791	6.32029	16.7516	9.19544e-53	2.81295e-51	109.183
KIF3C	-1.14801	6.4505	16.7487	9.50786e-53	2.90583e-51	109.149
CECR2	-1.04108	3.60937	16.7479	9.59801e-53	2.93067e-51	109.14
SEPHS1	-0.601174	6.36161	16.7467	9.74102e-53	2.9716e-51	109.125
RP11-46H11.3	-0.949005	1.63539	16.7442	1.0032e-52	3.05755e-51	109.096
DRP2	-1.15539	3.5757	16.738	1.07958e-52	3.2873e-51	109.023
SLC23A2	-0.807904	6.49702	16.7352	1.11542e-52	3.39329e-51	108.99
LAIR1	1.22911	3.76125	-16.732	1.15842e-52	3.52088e-51	108.953
ATCAY	-2.16113	6.59987	16.7314	1.16587e-52	3.54025e-51	108.947
CAMSAP1	-0.742085	5.24179	16.731	1.17226e-52	3.55638e-51	108.941
COTL1	0.75721	6.75939	-16.7299	1.1868e-52	3.59719e-51	108.929
PPCS	1.00739	4.79089	-16.7261	1.24227e-52	3.76188e-51	108.883
ACTR6	-0.421998	5.33894	16.7258	1.24599e-52	3.76968e-51	108.88
GRAMD1B	-1.2823	4.66275	16.7238	1.27595e-52	3.8568e-51	108.857
ALDOC	-1.62615	9.97711	16.7227	1.2919e-52	3.90143e-51	108.844
RP11-543C4.1	-0.72618	1.87891	16.7206	1.32444e-52	3.99606e-51	108.82
WDR48	-0.533605	5.52755	16.7156	1.40569e-52	4.23733e-51	108.76
HOXA1	1.0426	0.809666	-16.7137	1.43742e-52	4.32902e-51	108.738
PLIN2	1.1881	4.20214	-16.7119	1.46879e-52	4.41949e-51	108.717
TBKBP1	-0.845848	5.4455	16.7106	1.48998e-52	4.47917e-51	108.703
ZNF804A	-1.39021	2.85928	16.7089	1.52029e-52	4.56613e-51	108.683
YLPM1	-0.77178	5.13491	16.7054	1.58426e-52	4.75394e-51	108.642
SENP2	-0.461932	5.2136	16.7046	1.59998e-52	4.79673e-51	108.632
PDIA4	0.916113	7.24411	-16.7016	1.65838e-52	4.96732e-51	108.596
RP11-517B11.7	-0.504935	2.03389	16.7014	1.66237e-52	4.97476e-51	108.594
AKAP9	-0.84837	3.864	16.6998	1.69339e-52	5.06299e-51	108.575
ZNF540	-0.804106	2.8879	16.6996	1.69807e-52	5.07242e-51	108.573
RIC3	-0.930241	4.03554	16.6979	1.73237e-52	5.17019e-51	108.553
ARHGAP15	0.799265	1.72549	-16.6968	1.75442e-52	5.23129e-51	108.54
VPS33B	-0.406634	4.7602	16.6922	1.85231e-52	5.5173e-51	108.486
ADGRL1	-0.868275	6.5013	16.6921	1.85369e-52	5.5173e-51	108.485
ZNF600	0.566703	1.36523	-16.692	1.85678e-52	5.52153e-51	108.484
RP11-890B15.3	-0.78732	4.29077	16.6915	1.86622e-52	5.54463e-51	108.479
PRTG	-0.822025	1.91461	16.6884	1.93705e-52	5.74988e-51	108.442
SERINC5	-1.17231	5.98129	16.6879	1.94725e-52	5.77497e-51	108.436
LRRN4CL	1.68274	2.62976	-16.6826	2.07361e-52	6.14422e-51	108.374
ACTR1A	-0.536046	7.44745	16.6818	2.09361e-52	6.19791e-51	108.364
CCNB3	-0.625271	1.1625	16.6778	2.19347e-52	6.48773e-51	108.318
DNMBP-AS1	-1.25318	1.45581	16.6772	2.2102e-52	6.53137e-51	108.31
CNTNAP2	-1.84664	3.56019	16.6757	2.24801e-52	6.63262e-51	108.294
ACTB	0.504308	12.5277	-16.6757	2.24848e-52	6.63262e-51	108.293
KIF5B	-0.704142	7.12283	16.6736	2.30596e-52	6.79611e-51	108.268
EZH1	-0.659026	5.40048	16.6726	2.33224e-52	6.86743e-51	108.257
HS3ST3B1	1.55339	1.52913	-16.6704	2.39444e-52	7.04429e-51	108.231
LATS2	0.991965	2.81014	-16.6683	2.45314e-52	7.21058e-51	108.207
LRRC4C	-1.12523	4.70524	16.6638	2.58903e-52	7.60324e-51	108.153
RP11-379L18.3	-0.829813	1.13317	16.6635	2.59542e-52	7.61524e-51	108.151
SASH3	1.21313	4.60274	-16.6587	2.74661e-52	8.0517e-51	108.094
HINT3	-0.625024	6.30697	16.6553	2.85866e-52	8.37273e-51	108.055
C1QC	1.35161	9.02054	-16.6538	2.91028e-52	8.51636e-51	108.037
B3GNT7	1.4161	2.27454	-16.6537	2.91525e-52	8.52337e-51	108.035
GNAI1	-1.2004	5.48392	16.6503	3.03245e-52	8.85817e-51	107.996
RAB38	0.880266	1.26854	-16.6406	3.40166e-52	9.92793e-51	107.882
SLC25A16	-0.499522	3.43937	16.6374	3.52963e-52	1.02923e-50	107.845
FAM199X	-0.682327	5.98804	16.6372	3.5393e-52	1.03114e-50	107.842
MARCHF6	-0.60303	6.06777	16.6368	3.55409e-52	1.03454e-50	107.838
TRIM21	0.892562	4.71842	-16.6363	3.5757e-52	1.03991e-50	107.832
RB1CC1	-0.697084	5.53068	16.6358	3.59792e-52	1.04545e-50	107.826
RP11-284F21.7	-1.66608	4.70234	16.6307	3.82239e-52	1.1097e-50	107.766
MKRN3-AS1	-1.46193	2.76984	16.6244	4.11269e-52	1.19293e-50	107.693
GBP5	1.04334	1.05853	-16.623	4.18393e-52	1.21253e-50	107.676
FASN	-1.02943	6.94227	16.6216	4.25455e-52	1.23192e-50	107.659
TAB1	-0.564141	5.94842	16.6165	4.51586e-52	1.30643e-50	107.6
KANTR	-0.739787	1.57145	16.6099	4.88134e-52	1.41093e-50	107.523
BEX4	-0.835435	8.60752	16.6072	5.03686e-52	1.45461e-50	107.491
PBLD	-0.738893	3.33283	16.6063	5.09175e-52	1.46918e-50	107.481
PHF21B	-1.09179	3.81185	16.6013	5.39971e-52	1.55668e-50	107.422
RNF141	-0.715844	6.18704	16.6012	5.40548e-52	1.55699e-50	107.421
BRSK2	-1.33116	4.65565	16.6003	5.46016e-52	1.57048e-50	107.411
XXbac-B444P24.13	-0.755867	2.63928	16.6003	5.46185e-52	1.57048e-50	107.411
TRPC1	-0.660115	4.00134	16.6	5.48087e-52	1.57458e-50	107.407
KLHL42	-0.621644	5.31011	16.5996	5.50949e-52	1.58143e-50	107.402
SBF1	-0.84717	6.42662	16.5963	5.72412e-52	1.64161e-50	107.364
FBXO17	1.63532	2.79289	-16.596	5.74944e-52	1.64744e-50	107.36
CSRNP3	-1.11312	3.4147	16.5957	5.76866e-52	1.65152e-50	107.356
RP11-1C8.4	-1.50019	1.7486	16.5917	6.04718e-52	1.72976e-50	107.31
APOC2	1.20726	2.27158	-16.5916	6.05494e-52	1.73048e-50	107.308
C20orf194	-0.827028	5.18139	16.5837	6.63674e-52	1.89511e-50	107.217
MYCBP	0.781831	3.51843	-16.5801	6.9253e-52	1.9758e-50	107.175
RP11-373N22.3	-0.668415	1.8447	16.5767	7.21008e-52	2.05528e-50	107.135
CLDN23	0.870829	1.30084	-16.5735	7.48725e-52	2.13245e-50	107.097
AFF3	-1.12181	3.42837	16.5698	7.81671e-52	2.22436e-50	107.054
TMEM109	0.563933	6.45104	-16.5687	7.9168e-52	2.25091e-50	107.042
PCCA	-0.568554	4.35003	16.5668	8.09502e-52	2.2996e-50	107.02
RBM47	1.03781	2.22227	-16.5644	8.33425e-52	2.36552e-50	106.991
RUNX3	0.963165	2.01842	-16.5631	8.46336e-52	2.40011e-50	106.975
NECTIN3-AS1	-0.640069	1.2959	16.5629	8.48359e-52	2.40378e-50	106.973
DEAF1	-0.765787	6.55909	16.5609	8.67614e-52	2.45623e-50	106.951
HNRNPUL2	-0.671639	6.32267	16.5608	8.69469e-52	2.45938e-50	106.949
ATP6V0A1	-0.714411	6.28044	16.5597	8.80795e-52	2.48928e-50	106.936
CASP5	0.658683	0.735702	-16.5555	9.25401e-52	2.61311e-50	106.887
ARID5A	0.891383	5.0823	-16.5553	9.27567e-52	2.61699e-50	106.884
RAPGEF2	-0.87607	4.8776	16.5544	9.36617e-52	2.64027e-50	106.875
VNN2	1.05588	1.51293	-16.5534	9.4834e-52	2.67104e-50	106.862
AC018816.3	0.56153	0.670944	-16.5528	9.54986e-52	2.6858e-50	106.855
LIF	1.82648	1.9572	-16.5527	9.55809e-52	2.6858e-50	106.854
BACE2	0.96252	2.76706	-16.5527	9.56019e-52	2.6858e-50	106.854
HIPK2	-1.22675	6.99371	16.5479	1.01165e-51	2.83968e-50	106.798
CCDC85C	-0.726954	3.33016	16.5473	1.01853e-51	2.85655e-50	106.791
RP11-84A19.3	1.99718	2.02415	-16.5456	1.03891e-51	2.91125e-50	106.771
POSTN	2.95981	2.14786	-16.5445	1.05242e-51	2.9466e-50	106.759
GALM	0.890233	3.85931	-16.5442	1.05586e-51	2.95372e-50	106.755
AQP5	1.80933	1.56194	-16.5436	1.06336e-51	2.97219e-50	106.748
TREM1	1.59115	1.37357	-16.5348	1.17948e-51	3.29397e-50	106.645
LSM10	0.630262	6.37449	-16.5324	1.21347e-51	3.38603e-50	106.617
LINC01503	1.03057	3.31268	-16.5322	1.21625e-51	3.39094e-50	106.615
HSDL1	-0.543991	5.68384	16.532	1.21869e-51	3.39487e-50	106.613
ADGRE2	0.975761	1.45209	-16.5298	1.25062e-51	3.48087e-50	106.587
TMEM254	-0.520091	5.00725	16.5275	1.28476e-51	3.57289e-50	106.56
FXR2	-0.570912	6.24623	16.5243	1.33451e-51	3.70812e-50	106.522
DIRAS3	1.75681	3.96179	-16.5218	1.37377e-51	3.81401e-50	106.494
SFRP4	1.7737	3.72269	-16.5204	1.39673e-51	3.87448e-50	106.477
GRIP1	-0.981064	1.38405	16.5179	1.43773e-51	3.98488e-50	106.448
NOLC1	-0.588532	6.72097	16.5095	1.58625e-51	4.39283e-50	106.351
LINC02283	-2.4707	5.15137	16.5037	1.69932e-51	4.70203e-50	106.282
TAOK3	-0.670082	5.38696	16.4988	1.79997e-51	4.97634e-50	106.225
RP11-379L18.1	-1.07078	2.27658	16.4962	1.85459e-51	5.12308e-50	106.195
RP11-513M16.8	-0.986608	4.06637	16.4922	1.94379e-51	5.36499e-50	106.149
TM2D3	-0.436022	4.51457	16.4897	2.00172e-51	5.52028e-50	106.119
USP30-AS1	0.886983	1.03945	-16.4896	2.00461e-51	5.52362e-50	106.118
MSL1	-0.542332	6.09609	16.4884	2.0331e-51	5.59745e-50	106.104
HECW1	-1.32128	2.04084	16.4834	2.15622e-51	5.93148e-50	106.045
SMCR5	-0.605221	0.631355	16.4809	2.22059e-51	6.10348e-50	106.016
RP11-439E19.10	-0.740749	2.51029	16.4767	2.33132e-51	6.40252e-50	105.968
RP11-93B14.9	0.509927	0.863365	-16.4757	2.35834e-51	6.47132e-50	105.956
CLIP4	-0.674488	4.34599	16.4752	2.37266e-51	6.50523e-50	105.95
C17orf113	-0.910695	3.3191	16.4736	2.41737e-51	6.62231e-50	105.932
GRK3	-0.987065	3.90095	16.4727	2.44261e-51	6.68592e-50	105.921
KIAA1549L	-1.24544	4.13892	16.4649	2.67898e-51	7.32684e-50	105.83
TERF2IP	-0.582473	7.93732	16.4638	2.71133e-51	7.40918e-50	105.818
CTB-1I21.1	-1.84504	2.01414	16.4616	2.78403e-51	7.60156e-50	105.791
NET1	-1.31546	5.77014	16.4606	2.81593e-51	7.68229e-50	105.78
RAB27A	0.790543	2.51703	-16.4591	2.86501e-51	7.80976e-50	105.763
MFSD6	-0.995015	5.3487	16.4589	2.87355e-51	7.82659e-50	105.76
HLA-C	1.02984	9.41622	-16.458	2.9022e-51	7.8981e-50	105.75
RPRD1A	-0.504721	5.85033	16.4557	2.98128e-51	8.10663e-50	105.723
ABI2	-0.64314	5.3437	16.4539	3.04579e-51	8.27524e-50	105.702
KCNJ9	-1.81288	5.06281	16.4493	3.21385e-51	8.72467e-50	105.649
TFIP11-DT	-0.736125	4.23493	16.4491	3.22283e-51	8.74187e-50	105.646
MYT1	-1.89882	4.40606	16.449	3.22666e-51	8.74508e-50	105.645
GBGT1	0.818766	2.90581	-16.4474	3.28676e-51	8.90066e-50	105.626
NRSN1	-1.78069	4.68224	16.4324	3.91977e-51	1.06062e-49	105.451
CD300C	1.05272	2.68234	-16.4263	4.21017e-51	1.13826e-49	105.38
ATAT1	-0.832847	6.5866	16.425	4.27215e-51	1.15407e-49	105.366
LMAN2	0.498949	7.42329	-16.4212	4.46516e-51	1.20523e-49	105.322
TMEM151B	-1.95534	4.31729	16.4154	4.77966e-51	1.28906e-49	105.254
NRG3	-1.56894	3.7322	16.4121	4.96648e-51	1.33836e-49	105.216
LINC02449	-0.839997	3.06245	16.411	5.031e-51	1.35438e-49	105.203
DEPDC5	-0.590547	3.50058	16.411	5.03416e-51	1.35438e-49	105.202
RTL6	-0.741685	6.63076	16.409	5.15532e-51	1.38586e-49	105.179
PPP1R12B	-0.874826	3.831	16.4062	5.32148e-51	1.42936e-49	105.147
LRRC8A	-1.05231	8.03299	16.4012	5.64377e-51	1.51469e-49	105.089
SOD3	1.56638	3.664	-16.4011	5.65114e-51	1.51544e-49	105.087
VPS52	-0.490576	6.29415	16.4009	5.66821e-51	1.51879e-49	105.084
KIAA1549	-0.99793	4.28696	16.4006	5.68352e-51	1.52165e-49	105.082
ARSD	1.16261	3.40448	-16.3988	5.80429e-51	1.55273e-49	105.061
PSTK	-0.512334	2.43672	16.3952	6.05506e-51	1.6185e-49	105.019
TMEM8B	-0.687157	5.41089	16.3914	6.3334e-51	1.69153e-49	104.974
ASIC1	-1.2826	6.47426	16.3839	6.9132e-51	1.84378e-49	104.887
PITPNB	-0.491736	5.88194	16.3839	6.91458e-51	1.84378e-49	104.887
ZADH2	-0.578827	4.6144	16.3814	7.11921e-51	1.89681e-49	104.858
FHOD1	0.767598	3.64465	-16.3806	7.18332e-51	1.91235e-49	104.849
RIMS2	-1.63618	2.42335	16.3766	7.52695e-51	2.00222e-49	104.802
OAZ1	0.447008	8.8062	-16.3759	7.59264e-51	2.01807e-49	104.794
GUF1	-0.542325	5.32088	16.3651	8.61437e-51	2.28779e-49	104.668
EML5	-0.50863	0.731897	16.3558	9.60256e-51	2.54819e-49	104.56
CTD-2380F24.1	-1.40664	2.39972	16.3552	9.67016e-51	2.56407e-49	104.553
CAPZA1	0.674793	6.21412	-16.3519	1.0042e-50	2.66053e-49	104.516
FBXO39	0.747975	0.56973	-16.3491	1.03803e-50	2.74796e-49	104.483
NAA30	-0.551676	4.33696	16.3439	1.10281e-50	2.91711e-49	104.423
HCP5	1.24773	3.48735	-16.3403	1.15039e-50	3.04053e-49	104.381
MRPS12	0.673383	5.27088	-16.3399	1.15556e-50	3.05175e-49	104.376
FRRS1L	-1.70862	3.79293	16.3386	1.17424e-50	3.09861e-49	104.36
UST-AS2	1.30587	1.78355	-16.3373	1.19199e-50	3.14085e-49	104.345
SF3A1	-0.564098	6.82843	16.3373	1.19215e-50	3.14085e-49	104.345
CD79B	0.671094	0.907474	-16.3345	1.23052e-50	3.23936e-49	104.314
CTSS	1.26566	5.20107	-16.3344	1.23305e-50	3.24343e-49	104.312
CEROX1	-1.91996	7.41601	16.3327	1.25765e-50	3.3055e-49	104.292
EPX	-0.544781	1.30327	16.3248	1.37871e-50	3.62082e-49	104.201
GPR157	0.746391	0.932151	-16.3242	1.38782e-50	3.64183e-49	104.194
FAM171B	-0.907672	6.62818	16.323	1.40825e-50	3.69252e-49	104.179
RHBDL3	-1.43838	5.1509	16.3206	1.44764e-50	3.79278e-49	104.152
GPR82	1.16927	1.28985	-16.3185	1.4833e-50	3.88314e-49	104.128
FRRS1	0.719485	0.861114	-16.3167	1.515e-50	3.96298e-49	104.107
ELAVL2	-1.6408	3.32103	16.3161	1.52618e-50	3.98908e-49	104.1
DPP8	-0.6903	4.95918	16.3119	1.60347e-50	4.18777e-49	104.05
RP11-713C5.1	-1.73435	3.55516	16.3111	1.61741e-50	4.22086e-49	104.042
EXOC6B	-0.605228	4.7352	16.3103	1.63318e-50	4.25865e-49	104.032
GVQW3	-0.484843	1.54785	16.3066	1.70575e-50	4.44437e-49	103.989
CTB-25B13.12	0.829366	3.90924	-16.3055	1.72759e-50	4.49772e-49	103.976
PLCXD2	-0.939243	1.24158	16.3018	1.80287e-50	4.69001e-49	103.934
C16orf87	-0.607525	3.21258	16.301	1.81992e-50	4.73064e-49	103.925
DRAIC	-1.00655	1.73629	16.301	1.82147e-50	4.73096e-49	103.924
AMZ1	-1.3561	2.81993	16.2972	1.90336e-50	4.93976e-49	103.88
AASDHPPT	-0.532592	5.80333	16.2917	2.02954e-50	5.26309e-49	103.816
ARHGEF7	-0.786352	5.65851	16.2904	2.06133e-50	5.34134e-49	103.801
PLA2G2A	2.60811	1.62015	-16.2903	2.06339e-50	5.34249e-49	103.8
COL1A2	1.91339	4.52432	-16.288	2.11915e-50	5.48259e-49	103.773
HERC4	-0.504694	3.24002	16.2872	2.13921e-50	5.53014e-49	103.764
BCCIP	-0.587872	5.57912	16.287	2.14255e-50	5.53445e-49	103.762
RP11-352M15.2	-0.744195	3.82414	16.2852	2.1882e-50	5.64794e-49	103.741
RAB6B	-1.07936	6.99896	16.2838	2.22416e-50	5.73629e-49	103.725
LINC02440	-1.76782	2.81416	16.2828	2.25103e-50	5.80105e-49	103.713
NR1D2	-0.871377	5.50402	16.2796	2.33654e-50	6.01674e-49	103.676
CASC3	-0.561072	6.96048	16.2785	2.36687e-50	6.09007e-49	103.663
UPK2	-1.12059	2.4566	16.2778	2.38628e-50	6.13524e-49	103.655
RELB	0.853306	3.71096	-16.2754	2.45348e-50	6.30312e-49	103.627
NCR3LG1	-1.2034	1.98464	16.2721	2.55001e-50	6.54602e-49	103.589
HK3	1.13007	1.96641	-16.2663	2.7289e-50	6.99979e-49	103.522
APBB1	-0.814307	7.29346	16.266	2.73769e-50	7.01691e-49	103.519
SPI1	1.14622	5.74212	-16.263	2.83456e-50	7.25955e-49	103.484
PHACTR3-AS1	-1.27064	2.25564	16.2582	2.99769e-50	7.67139e-49	103.428
PLCL1	-1.17011	3.57419	16.2536	3.16546e-50	8.09447e-49	103.374
OAS1	1.44106	3.82376	-16.253	3.1862e-50	8.14119e-49	103.368
REXO2	0.596863	4.74002	-16.2525	3.20694e-50	8.18785e-49	103.361
FSD1L	-0.906743	3.48434	16.2506	3.27875e-50	8.36473e-49	103.339
PCBP3	-1.31326	2.97834	16.2493	3.3257e-50	8.47798e-49	103.325
CRKL	-0.583594	7.1188	16.2488	3.34612e-50	8.52344e-49	103.319
KLHL32	-1.49787	4.44239	16.2474	3.40334e-50	8.66251e-49	103.302
CXCL11	1.50868	1.47201	-16.2417	3.63641e-50	9.24864e-49	103.236
CDC123	-0.499318	6.8316	16.241	3.66581e-50	9.31261e-49	103.228
CHD8	-0.668534	5.47932	16.2409	3.6672e-50	9.31261e-49	103.228
TMEM106C	0.961638	5.67568	-16.2344	3.9556e-50	1.00373e-48	103.153
CEP97	-0.686766	3.80197	16.2335	4.0004e-50	1.01431e-48	103.141
TPRG1	0.375947	0.443363	-16.2308	4.12671e-50	1.04554e-48	103.111
PHF21A	-0.617645	4.93035	16.2291	4.21088e-50	1.06605e-48	103.09
GNL1	-0.658682	6.431	16.2275	4.28798e-50	1.08473e-48	103.072
DDHD2	-0.599601	4.75734	16.2261	4.35797e-50	1.1016e-48	103.056
TRUB1	-0.661491	4.68454	16.2232	4.50906e-50	1.13892e-48	103.022
RAPGEF4	-1.55807	5.05289	16.2204	4.65797e-50	1.17563e-48	102.99
DMRTA2	1.99448	1.72221	-16.2187	4.74944e-50	1.1978e-48	102.971
DSTYK	-0.784848	4.81681	16.2124	5.11644e-50	1.28937e-48	102.897
FOSL1	1.51059	2.63893	-16.2083	5.36228e-50	1.3503e-48	102.85
CALN1	-2.11856	3.45384	16.204	5.63726e-50	1.41846e-48	102.8
ABRACL	0.972785	4.50676	-16.2029	5.71329e-50	1.4365e-48	102.787
RP11-1055B8.3	-1.65219	3.90557	16.2003	5.88592e-50	1.47878e-48	102.757
GRIN3A	-1.71475	2.13694	16.2	5.9087e-50	1.48337e-48	102.754
C5AR1	1.49075	3.87411	-16.1988	5.99154e-50	1.50303e-48	102.74
SNHG18	1.44387	2.35163	-16.1975	6.08464e-50	1.52522e-48	102.724
RTN1	-1.57518	7.34832	16.197	6.11644e-50	1.53203e-48	102.719
GPHN	-0.720119	4.82823	16.1966	6.14681e-50	1.53847e-48	102.714
PRPSAP2	-0.445441	5.51369	16.1965	6.15258e-50	1.53875e-48	102.713
RP11-348N5.7	-0.722276	1.58515	16.1931	6.40091e-50	1.59965e-48	102.674
SLC49A3	0.788412	2.45876	-16.1915	6.52369e-50	1.6291e-48	102.655
IGIP	-0.976307	5.84681	16.1897	6.66281e-50	1.66258e-48	102.634
VAMP4	-0.529042	5.22536	16.1863	6.92633e-50	1.72704e-48	102.596
BMPR2	-0.686986	5.48877	16.1861	6.94844e-50	1.73124e-48	102.592
HSF2BP	-0.927179	2.61388	16.1835	7.15542e-50	1.78147e-48	102.563
DPP10	-1.58794	3.42622	16.177	7.72507e-50	1.92184e-48	102.487
BCDIN3D-AS1	-0.564355	2.00964	16.1748	7.92277e-50	1.96955e-48	102.462
ZNF37A	-0.765011	3.60962	16.1675	8.62073e-50	2.14144e-48	102.378
MAST1	-1.39932	4.59696	16.1648	8.90086e-50	2.20937e-48	102.346
DGKB	-1.37644	3.6725	16.1535	1.01505e-49	2.51766e-48	102.216
PDZD9	-0.531539	1.32329	16.1481	1.08078e-49	2.67869e-48	102.153
TSPYL2	-1.21408	6.37658	16.1443	1.12906e-49	2.79624e-48	102.11
RPP30	-0.370322	4.35241	16.1442	1.13046e-49	2.79762e-48	102.109
SH3YL1	-0.522113	3.97447	16.1413	1.16953e-49	2.89212e-48	102.075
NORAD	-0.605581	8.71176	16.1411	1.17241e-49	2.89708e-48	102.072
CALR	0.559452	9.80324	-16.1406	1.17841e-49	2.90973e-48	102.067
SPATS2L	0.776165	4.96674	-16.139	1.20065e-49	2.96243e-48	102.049
PSORS1C1	0.852577	1.04253	-16.1359	1.24561e-49	3.07108e-48	102.012
FLJ46284	-0.235908	0.404297	16.1321	1.30065e-49	3.2044e-48	101.969
LINC02587	2.38705	1.78859	-16.1317	1.30802e-49	3.22016e-48	101.964
LARGE1	-0.829595	4.18664	16.131	1.31798e-49	3.24226e-48	101.956
PCED1B	0.930887	2.75429	-16.13	1.33312e-49	3.27704e-48	101.945
WDR86	-1.10973	2.79165	16.1299	1.33488e-49	3.27895e-48	101.943
BIRC6	-0.762849	4.4147	16.1293	1.34394e-49	3.29875e-48	101.937
TOMM20	-0.521981	8.37679	16.1289	1.35076e-49	3.31301e-48	101.932
ZC4H2	-0.887511	4.30252	16.1253	1.40824e-49	3.45145e-48	101.89
LCTL	1.04852	1.56167	-16.1247	1.4183e-49	3.47351e-48	101.883
HERC2	-0.769474	4.67355	16.1209	1.48182e-49	3.6264e-48	101.839
GRID2	-1.44996	3.50399	16.1206	1.48653e-49	3.63524e-48	101.836
RXRB	-0.414658	6.38459	16.1192	1.51233e-49	3.6956e-48	101.819
IRF7	1.03884	4.37314	-16.1165	1.55986e-49	3.80892e-48	101.788
MRFAP1L1	-0.397378	7.67947	16.1132	1.62098e-49	3.95524e-48	101.75
PLPPR1	-1.92959	5.95301	16.1123	1.6382e-49	3.99432e-48	101.74
PUM2	-0.525234	6.48156	16.1107	1.66798e-49	4.06392e-48	101.722
ALDH2	-1.06119	6.71616	16.108	1.72186e-49	4.19211e-48	101.69
RPS6KA6	-1.03495	1.94413	16.1062	1.75737e-49	4.2754e-48	101.67
TOX	-1.34803	5.13498	16.1058	1.76669e-49	4.29491e-48	101.665
HOXB7	1.64505	1.80999	-16.1054	1.77491e-49	4.31172e-48	101.66
HTATSF1	-0.728434	7.66483	16.1045	1.79332e-49	4.35325e-48	101.65
TRAPPC5	-0.707492	2.31022	16.1033	1.81776e-49	4.40934e-48	101.636
YIPF6	-0.522035	5.4551	16.0982	1.9299e-49	4.67792e-48	101.577
HOXB3	1.63623	1.05804	-16.0972	1.95229e-49	4.72871e-48	101.565
MGAT1	0.398019	6.35576	-16.094	2.02655e-49	4.90499e-48	101.528
SYNE1	-0.96972	3.67308	16.0915	2.08421e-49	5.04085e-48	101.5
EIF3A	-0.785773	6.80014	16.0902	2.1163e-49	5.11473e-48	101.485
ARL5B	-0.707879	4.09878	16.0901	2.11831e-49	5.11585e-48	101.484
SECISBP2	-0.569549	4.5955	16.089	2.14604e-49	5.17902e-48	101.471
CEP350	-0.760248	4.32838	16.0888	2.15239e-49	5.19055e-48	101.468
ADA2	1.04748	4.48344	-16.0863	2.21456e-49	5.33658e-48	101.44
TMEM37	0.999723	2.89483	-16.0834	2.29181e-49	5.51872e-48	101.406
MLYCD	-0.48852	2.37899	16.0807	2.36438e-49	5.68932e-48	101.375
IL15	0.540241	0.632046	-16.0803	2.37591e-49	5.7129e-48	101.37
TES	0.881304	2.39366	-16.0764	2.48519e-49	5.97133e-48	101.325
ANKRD12	-0.737153	4.25666	16.075	2.52419e-49	6.06062e-48	101.31
HOXA5	2.1488	1.53642	-16.0745	2.53992e-49	6.09396e-48	101.304
KIZ	-0.79142	5.38217	16.0704	2.66323e-49	6.38518e-48	101.257
PON1	-0.930673	1.19437	16.0701	2.67377e-49	6.40581e-48	101.253
GZMH	1.01669	1.25452	-16.0688	2.71308e-49	6.49526e-48	101.238
CARF	-0.59974	3.0249	16.0686	2.71879e-49	6.50424e-48	101.236
DCTD	1.06666	5.59491	-16.0678	2.7439e-49	6.55954e-48	101.227
DPYSL4	-1.10593	6.30808	16.0677	2.7486e-49	6.56603e-48	101.225
HUWE1	-0.707181	6.26176	16.0656	2.81751e-49	6.72503e-48	101.201
LAMTOR2	0.487823	6.61582	-16.0655	2.81923e-49	6.72503e-48	101.2
ASH1L	-0.826665	5.24539	16.0642	2.86206e-49	6.82229e-48	101.185
DCX	-1.85562	4.47089	16.0627	2.91406e-49	6.94122e-48	101.167
WDFY3-AS2	-0.956044	3.96624	16.0624	2.92341e-49	6.95848e-48	101.164
GRIPAP1	-0.676608	5.68778	16.0612	2.96511e-49	7.05266e-48	101.15
ALOX5	1.22103	3.90364	-16.0573	3.10101e-49	7.37059e-48	101.105
CMTM7	0.939512	2.97767	-16.0558	3.15363e-49	7.49026e-48	101.089
SCPEP1	0.706982	5.32713	-16.0512	3.32964e-49	7.90262e-48	101.035
KDELR2	0.67512	7.18556	-16.0504	3.35967e-49	7.96819e-48	101.026
KIF1A	-1.40702	7.51682	16.0472	3.48468e-49	8.25874e-48	100.989
SEMA6B	-1.32557	5.75289	16.0443	3.60606e-49	8.54029e-48	100.955
COL5A1	1.72414	2.33096	-16.0431	3.65389e-49	8.64737e-48	100.942
CD276	0.919452	5.60229	-16.0425	3.68234e-49	8.70845e-48	100.934
IGF2BP2	1.72131	1.72715	-16.0404	3.77344e-49	8.91753e-48	100.91
CSMD1	-1.19217	2.41657	16.0374	3.90384e-49	9.21908e-48	100.876
PLB1	0.748273	1.97668	-16.0362	3.95915e-49	9.34302e-48	100.862
UQCRC2	-0.440713	7.13209	16.0334	4.09156e-49	9.64861e-48	100.83
TMEM135	-0.489369	4.16025	16.0328	4.11956e-49	9.7077e-48	100.823
DDOST	0.613214	7.69215	-16.0293	4.28893e-49	1.00996e-47	100.783
MAGEH1	-0.945346	7.76408	16.0235	4.58945e-49	1.07996e-47	100.716
NDUFS1	-0.494494	5.53004	16.0219	4.67569e-49	1.09947e-47	100.697
TOB1-AS1	-0.714275	2.63713	16.0196	4.79871e-49	1.1276e-47	100.671
MCF2	-1.31901	2.06874	16.0155	5.03217e-49	1.18161e-47	100.624
MYD88	1.05381	4.71303	-16.0153	5.04643e-49	1.18412e-47	100.621
ZNF197	-0.564884	4.1836	16.0122	5.22764e-49	1.22577e-47	100.586
AGTRAP	0.894208	5.59655	-16.0064	5.59342e-49	1.31061e-47	100.519
HPSE2	-2.33109	3.2136	15.9996	6.05019e-49	1.41663e-47	100.441
FAM214A	-0.729805	4.30046	15.9983	6.14372e-49	1.43751e-47	100.426
VKORC1	0.663245	5.22147	-15.9981	6.15731e-49	1.43967e-47	100.423
IQGAP1	1.02899	4.92365	-15.9971	6.22842e-49	1.45527e-47	100.412
CD69	1.16889	1.8211	-15.997	6.23652e-49	1.45613e-47	100.411
GSE1	-0.972025	4.88517	15.9934	6.50017e-49	1.51661e-47	100.369
NCAM2	-1.209	5.49803	15.9913	6.66377e-49	1.55369e-47	100.345
NRXN2	-1.16872	6.54959	15.9903	6.73902e-49	1.57013e-47	100.334
GOPC	-0.637529	5.52405	15.9892	6.82861e-49	1.58988e-47	100.32
P4HB	0.538836	7.95028	-15.9877	6.94787e-49	1.61651e-47	100.303
MYORG	-1.23071	5.51378	15.986	7.07996e-49	1.64608e-47	100.285
MB21D2	-0.939563	3.96807	15.9847	7.19394e-49	1.6714e-47	100.269
PPP1R3E	-0.805586	3.98591	15.9823	7.39346e-49	1.71655e-47	100.241
NAV1	-0.985229	5.13747	15.9817	7.44469e-49	1.72723e-47	100.235
GABRG1	-2.12192	3.39	15.9756	7.9897e-49	1.85238e-47	100.164
ZBTB47	-0.967104	6.91831	15.9749	8.04998e-49	1.86504e-47	100.157
TCERG1	-0.685797	4.83467	15.9677	8.74839e-49	2.02543e-47	100.074
RP11-54O7.16	-1.52174	2.75347	15.9676	8.76096e-49	2.02692e-47	100.073
CALCOCO1	-0.563113	5.94676	15.9673	8.79807e-49	2.03408e-47	100.069
RP11-159H10.3	-1.00475	1.60706	15.9639	9.14207e-49	2.11214e-47	100.03
NDST4	-1.12308	1.00779	15.9638	9.16182e-49	2.11522e-47	100.028
SHISAL1	-1.94655	3.25636	15.9569	9.91532e-49	2.28759e-47	99.9497
PC	-0.90535	6.01475	15.9559	1.00287e-48	2.31214e-47	99.9384
CRACD	-1.21267	4.2754	15.9536	1.03023e-48	2.37356e-47	99.9116
ZDHHC17	-0.610151	5.16403	15.949	1.08695e-48	2.50248e-47	99.8584
ADD1	-0.493501	7.23314	15.9475	1.10607e-48	2.54473e-47	99.841
HPD	1.30477	1.39429	-15.946	1.12462e-48	2.58562e-47	99.8245
CELSR3	-1.4143	3.79367	15.9453	1.13415e-48	2.60571e-47	99.8161
SLC6A1-AS1	-1.07764	2.41876	15.9452	1.13592e-48	2.60796e-47	99.8145
SAA1	2.74775	1.73102	-15.9434	1.15992e-48	2.66121e-47	99.7938
AC004158.3	-1.06068	3.78036	15.9426	1.17059e-48	2.68382e-47	99.7847
CTNNA3	-1.34555	2.71878	15.9392	1.21739e-48	2.78811e-47	99.7457
PTGIR	0.586774	0.780894	-15.9391	1.21776e-48	2.78811e-47	99.7454
CIITA	1.16061	2.22339	-15.939	1.21916e-48	2.78937e-47	99.7442
NBR1	-0.629198	6.80792	15.9379	1.23572e-48	2.82531e-47	99.7308
RER1	0.457192	5.6902	-15.9261	1.41572e-48	3.23461e-47	99.5956
BSN	-1.47925	3.78599	15.9257	1.42311e-48	3.24926e-47	99.5905
ZNF488	-2.01057	5.05784	15.9205	1.51082e-48	3.44713e-47	99.531
CSDC2	-2.0745	5.74579	15.9193	1.53072e-48	3.49013e-47	99.518
GPR45	-1.10828	1.94408	15.9152	1.60644e-48	3.66025e-47	99.47
KIDINS220	-0.746629	6.17429	15.9138	1.63218e-48	3.71633e-47	99.4542
TRIM8	-0.742951	7.54651	15.9124	1.65789e-48	3.77228e-47	99.4386
RFX7	-0.77364	4.11377	15.9121	1.66488e-48	3.78558e-47	99.4345
NAGA	0.680464	5.35984	-15.9093	1.71948e-48	3.90704e-47	99.4024
PWWP3A	-0.669947	5.77286	15.9085	1.73558e-48	3.94089e-47	99.3931
CLASP1	-0.668357	5.58804	15.906	1.78599e-48	4.05257e-47	99.3647
SLC30A9	-0.432048	5.93115	15.9057	1.79112e-48	4.06142e-47	99.3618
RP11-514O12.4	0.528755	0.919532	-15.9041	1.8247e-48	4.13473e-47	99.3433
GGACT	0.886131	1.92403	-15.9039	1.83008e-48	4.14408e-47	99.3404
SCIMP	0.964509	2.22355	-15.8956	2.01344e-48	4.55617e-47	99.2455
RP11-71L14.4	-0.611904	1.31182	15.8941	2.04924e-48	4.63222e-47	99.228
GRIK2	-1.46699	4.69572	15.8941	2.04985e-48	4.63222e-47	99.2277
LENG9	0.763542	2.02238	-15.8851	2.27333e-48	5.13372e-47	99.1248
ZNF510	-0.641767	4.21347	15.8844	2.29246e-48	5.17337e-47	99.1165
RP11-455F5.3	-0.718618	3.87783	15.882	2.3549e-48	5.31066e-47	99.0897
ZC3H7B	-0.726635	6.2215	15.8815	2.36898e-48	5.33878e-47	99.0838
ECE1	0.820448	5.91406	-15.8795	2.42626e-48	5.46413e-47	99.0601
TMEM176A	1.4784	4.80097	-15.8785	2.45429e-48	5.52349e-47	99.0486
CAPNS1	0.552454	8.18399	-15.8776	2.47863e-48	5.57446e-47	99.0388
SERP2	-0.873941	5.47068	15.8775	2.48258e-48	5.57956e-47	99.0373
SERPINB6	0.724929	6.49228	-15.8763	2.51519e-48	5.649e-47	99.0243
FUCA1	0.777618	5.28581	-15.8762	2.52059e-48	5.65729e-47	99.0221
PPP1R26	-0.742277	5.29019	15.8705	2.69121e-48	6.03614e-47	98.957
WAKMAR2	0.512029	0.726847	-15.8659	2.8373e-48	6.35949e-47	98.9045
SLC7A14	-1.73379	3.41984	15.865	2.86505e-48	6.41733e-47	98.8948
KLHL25	-0.931885	5.02568	15.8644	2.88809e-48	6.46455e-47	98.8868
GNG12	1.51207	5.5422	-15.8635	2.91546e-48	6.5214e-47	98.8775
CAMSAP3	-1.53466	3.39987	15.8617	2.97796e-48	6.6567e-47	98.8564
LINC01287	-0.256306	0.333175	15.8612	2.99344e-48	6.68677e-47	98.8512
FXYD6	-1.2291	8.71092	15.8558	3.18785e-48	7.11622e-47	98.7887
SUSD2	1.00501	2.22532	-15.8545	3.23463e-48	7.21577e-47	98.7742
EFR3B	-0.836606	4.96984	15.8527	3.3022e-48	7.36154e-47	98.7536
PRKN	-0.735914	3.29309	15.8526	3.30598e-48	7.36501e-47	98.7525
HMGN5	-1.12069	5.13628	15.8375	3.93779e-48	8.76663e-47	98.5786
WASHC2C	-0.549441	4.61789	15.8368	3.96974e-48	8.83181e-47	98.5706
DLL1	-1.64016	6.18598	15.8344	4.08078e-48	9.07273e-47	98.5432
LINC00463	-1.14015	2.04652	15.8335	4.11985e-48	9.15343e-47	98.5337
RGMB	-1.03863	4.73791	15.8324	4.17671e-48	9.27354e-47	98.5201
IL9	-1.18491	1.21871	15.8323	4.18013e-48	9.27489e-47	98.5193
CAMK2G	-1.03484	6.21686	15.831	4.24276e-48	9.40754e-47	98.5045
CDH18	-1.60681	2.37239	15.83	4.29136e-48	9.50891e-47	98.4932
PRR36	-1.36966	5.2085	15.8289	4.3488e-48	9.62972e-47	98.4799
RPRD2	-0.607235	5.09199	15.8279	4.39836e-48	9.73297e-47	98.4687
COLGALT1	0.721521	5.79327	-15.8264	4.47418e-48	9.8941e-47	98.4517
AC108463.1	0.872533	0.946017	-15.8258	4.50338e-48	9.95203e-47	98.4452
TOX3	-1.54306	3.86051	15.8247	4.55997e-48	1.00703e-46	98.4328
ATOH8	-1.57738	4.93366	15.8205	4.79068e-48	1.05728e-46	98.3837
RPRM	-1.91165	5.34175	15.8193	4.85297e-48	1.07031e-46	98.3709
PARP2	-0.580575	5.26658	15.814	5.15927e-48	1.1371e-46	98.3101
TSNARE1	-0.727143	4.10991	15.8122	5.26604e-48	1.15986e-46	98.2897
C9orf85	-0.410278	3.5076	15.8104	5.38192e-48	1.1846e-46	98.268
PHF6	-0.653194	4.72288	15.8069	5.59836e-48	1.23142e-46	98.2289
ZNF74	-0.751538	4.16619	15.8062	5.644e-48	1.24063e-46	98.2208
TNNI2	0.759272	1.33022	-15.8046	5.74801e-48	1.26265e-46	98.2026
ARHGAP9	0.835418	2.89829	-15.8041	5.78557e-48	1.27006e-46	98.1962
R3HDM2	-0.597774	5.15025	15.8037	5.80845e-48	1.27423e-46	98.1922
MOSMO	-0.545256	3.99799	15.8028	5.87025e-48	1.28694e-46	98.1817
CKLF	0.632337	4.58939	-15.8016	5.95039e-48	1.30364e-46	98.1682
NOP9	-0.630054	5.40874	15.8003	6.0412e-48	1.32266e-46	98.1532
LINC01278	-0.530039	4.77676	15.799	6.13663e-48	1.34266e-46	98.1376
STARD10	-0.745543	4.86113	15.7974	6.24649e-48	1.3658e-46	98.12
GPNMB	1.91465	4.57399	-15.7964	6.32055e-48	1.38107e-46	98.1082
SCN3B	-1.87731	4.41904	15.795	6.42029e-48	1.40194e-46	98.0927
LUZP2	-2.07321	5.01881	15.7921	6.6395e-48	1.44885e-46	98.0593
RP11-385G16.1	-1.62628	3.02393	15.7914	6.69747e-48	1.46053e-46	98.0507
TMEM30A	-0.618773	7.87558	15.7873	7.02113e-48	1.53011e-46	98.0037
USP7	-0.485498	6.153	15.7869	7.05063e-48	1.53552e-46	97.9996
ADGRL3	-1.00713	5.26191	15.7865	7.08056e-48	1.54103e-46	97.9954
SULF2	-1.21421	7.35212	15.7865	7.08653e-48	1.54131e-46	97.9945
NBEA	-1.064	3.69422	15.7854	7.1769e-48	1.55994e-46	97.9819
MAPK8IP2	-1.3109	5.88434	15.7835	7.33235e-48	1.59268e-46	97.9606
SMARCC2	-0.781448	6.42428	15.7817	7.48891e-48	1.62562e-46	97.9396
HDAC2-AS2	-0.464928	1.05282	15.7814	7.50968e-48	1.62905e-46	97.9369
DNAJC9	-0.551856	4.37388	15.7813	7.52102e-48	1.63044e-46	97.9354
MAP4K5	-0.781286	5.05141	15.7803	7.60756e-48	1.64812e-46	97.924
PVT1	0.963607	1.51966	-15.7753	8.05609e-48	1.74415e-46	97.867
SNX27	-0.494097	5.73259	15.7741	8.16657e-48	1.76691e-46	97.8535
LGALS3BP	0.857121	8.14914	-15.772	8.36492e-48	1.80864e-46	97.8296
ITGB2	1.26348	5.61484	-15.7701	8.55622e-48	1.84879e-46	97.8072
ZNF84	-0.615451	4.92981	15.7681	8.75075e-48	1.88881e-46	97.7848
PSD	-1.71738	5.44227	15.7681	8.75287e-48	1.88881e-46	97.7846
MED13L	-0.875847	4.76472	15.7654	9.02732e-48	1.94677e-46	97.7539
HDAC5	-0.651917	5.96662	15.7648	9.09026e-48	1.95906e-46	97.747
NAMPT	1.42623	5.43594	-15.7615	9.44274e-48	2.0337e-46	97.7092
MYL6	0.615328	8.85464	-15.7613	9.46433e-48	2.03702e-46	97.7069
MX2	1.06839	1.55963	-15.7603	9.5755e-48	2.0596e-46	97.6953
SLC9B1	-0.443172	1.85845	15.7576	9.87792e-48	2.12327e-46	97.6644
FCGR2B	1.21916	1.07707	-15.7555	1.01129e-47	2.17237e-46	97.641
IL10RB	0.602486	5.11938	-15.7546	1.02198e-47	2.19391e-46	97.6305
DNAJC27	-0.559964	3.22913	15.7539	1.03098e-47	2.21179e-46	97.6218
ZNF519	-0.604889	1.98945	15.7506	1.0704e-47	2.29486e-46	97.5845
GDF9	-0.632445	2.06123	15.7501	1.0771e-47	2.30773e-46	97.5783
KIAA1109	-0.920722	4.42478	15.7477	1.10648e-47	2.36872e-46	97.5516
RAB30	-0.847812	4.53427	15.7477	1.107e-47	2.36872e-46	97.5511
STING1	0.832944	4.27668	-15.7437	1.15854e-47	2.4774e-46	97.5059
GPX7	1.0353	4.71392	-15.7357	1.26993e-47	2.71384e-46	97.4146
TNFRSF10C	0.814844	1.65899	-15.735	1.28015e-47	2.73391e-46	97.4066
LINC00863	-0.772366	2.65192	15.7314	1.33447e-47	2.84808e-46	97.3653
SESTD1	-0.61962	4.60148	15.7293	1.36688e-47	2.91535e-46	97.3415
ELAVL4	-1.52229	4.05263	15.7287	1.37764e-47	2.93615e-46	97.3337
PARVG	0.967496	2.9771	-15.7286	1.3784e-47	2.93615e-46	97.3331
USP30	-0.414074	4.85549	15.7256	1.42717e-47	3.03807e-46	97.2986
SGCD	-1.29073	2.71464	15.7241	1.45151e-47	3.08789e-46	97.2818
ZMYM2	-0.612917	4.72893	15.7239	1.45473e-47	3.09275e-46	97.2796
MAGEE1	-1.2911	4.34795	15.7227	1.47576e-47	3.13544e-46	97.2653
ZNF236	-0.661194	3.12517	15.7217	1.49217e-47	3.16828e-46	97.2543
LIX1L	-0.639032	6.47976	15.7212	1.50064e-47	3.1842e-46	97.2487
CDNF	-0.847552	2.29686	15.7196	1.5288e-47	3.24188e-46	97.2302
SLC25A45	0.735932	1.80021	-15.7193	1.53447e-47	3.25182e-46	97.2265
UBXN7	-0.759632	4.60472	15.719	1.53986e-47	3.26116e-46	97.223
HLF	-1.38932	4.46407	15.7177	1.5633e-47	3.30866e-46	97.208
VPS26A	-0.408023	5.93196	15.7172	1.5718e-47	3.32453e-46	97.2026
MMD2	-1.89134	5.05065	15.7125	1.65905e-47	3.50683e-46	97.1489
GPR84	1.15068	1.774	-15.7112	1.68422e-47	3.55775e-46	97.1339
SLC7A6OS	-0.443125	2.96332	15.7101	1.70492e-47	3.59917e-46	97.1218
C16orf92	-0.817184	1.19982	15.7044	1.82122e-47	3.84225e-46	97.0562
DCAF11	-0.4819	5.95892	15.7014	1.88435e-47	3.9729e-46	97.0223
CEBPB	0.955036	5.39887	-15.7001	1.91301e-47	4.03074e-46	97.0073
PDE6C	-0.476406	0.81765	15.6994	1.92873e-47	4.06128e-46	96.9992
ADGRA1	-1.32528	4.55712	15.698	1.95933e-47	4.12308e-46	96.9835
TCEAL2	-1.41001	7.54902	15.6976	1.96813e-47	4.13897e-46	96.9791
FAM171A2	-1.00292	4.89951	15.6971	1.98039e-47	4.1621e-46	96.9729
MICU3	-0.921728	3.62274	15.6959	2.00736e-47	4.21609e-46	96.9595
RP11-80H5.9	-0.581843	1.1213	15.6938	2.05519e-47	4.31381e-46	96.9361
SLC6A1	-1.3777	7.14119	15.6935	2.06212e-47	4.32562e-46	96.9327
TBPL1	-0.591906	4.24491	15.692	2.09821e-47	4.39852e-46	96.9155
TBC1D24	-0.664669	4.1722	15.6899	2.15072e-47	4.50573e-46	96.8909
ZBTB37	-0.668605	2.67289	15.6884	2.18752e-47	4.57994e-46	96.874
SFXN1	-0.470279	5.6168	15.6877	2.20578e-47	4.61524e-46	96.8658
SELENOF	0.671517	7.93679	-15.6847	2.28322e-47	4.77425e-46	96.8315
RBM4	-0.473541	4.02295	15.6842	2.29573e-47	4.79737e-46	96.826
DROSHA	-0.587279	5.379	15.6828	2.33278e-47	4.8717e-46	96.8101
SYNGR2	0.885671	5.68964	-15.6823	2.34542e-47	4.89501e-46	96.8047
B3GALT2	-1.22055	3.99824	15.6806	2.39238e-47	4.98987e-46	96.785
ADGRE1	1.12158	1.13473	-15.6799	2.41166e-47	5.02691e-46	96.7771
ARPC3	0.394629	7.5517	-15.6784	2.45403e-47	5.112e-46	96.7597
TIAL1	-0.507867	5.52808	15.6757	2.53075e-47	5.26848e-46	96.7291
COL3A1	2.4185	4.13278	-15.6748	2.55538e-47	5.31641e-46	96.7195
CNTN1	-1.55052	7.06809	15.674	2.58038e-47	5.36504e-46	96.7098
MTSS2	-1.05406	7.79012	15.6716	2.65329e-47	5.51317e-46	96.6821
RBMS1	0.843549	3.18297	-15.6674	2.78441e-47	5.78198e-46	96.6342
RP1-198K11.5	0.687182	2.45569	-15.6626	2.94066e-47	6.10261e-46	96.5799
FADS1	-0.794253	6.21932	15.6624	2.94748e-47	6.11292e-46	96.5776
ZBTB42	0.998342	2.58097	-15.6621	2.9591e-47	6.13094e-46	96.5737
GKAP1	-0.618671	4.14985	15.662	2.95988e-47	6.13094e-46	96.5734
RDH10	1.29854	4.12137	-15.6617	2.97241e-47	6.15303e-46	96.5692
ARL11	0.796087	1.76393	-15.6601	3.02706e-47	6.26224e-46	96.5511
TTC19	-0.399377	5.71085	15.6591	3.06097e-47	6.32844e-46	96.54
DCUN1D2	-0.500028	4.37109	15.6576	3.11556e-47	6.43727e-46	96.5225
RP11-54O7.1	-1.16194	1.67024	15.652	3.32234e-47	6.86022e-46	96.4586
S100A9	2.21151	5.35192	-15.6517	3.33328e-47	6.87851e-46	96.4553
ARNT2	-0.837901	7.54697	15.6485	3.45845e-47	7.13236e-46	96.4187
SPTAN1	-0.779485	7.9008	15.6441	3.63406e-47	7.48983e-46	96.3695
P2RX7	-1.1005	5.60648	15.643	3.68194e-47	7.58379e-46	96.3564
LINC01841	0.448241	0.381477	-15.6362	3.98246e-47	8.19766e-46	96.2784
TMEM147	0.587702	7.07813	-15.6324	4.15727e-47	8.55218e-46	96.2357
PTGER4	1.02169	1.89378	-15.6313	4.21052e-47	8.65632e-46	96.2231
CD101	0.99552	1.84451	-15.6273	4.40616e-47	9.05291e-46	96.1779
DEPP1	1.27334	5.81204	-15.6273	4.40909e-47	9.05329e-46	96.1773
ZNF195	-0.545389	4.49063	15.6267	4.43958e-47	9.11024e-46	96.1704
TRPV2	0.791046	3.41062	-15.6261	4.4692e-47	9.16532e-46	96.1638
RP11-10N23.2	-0.816313	2.93123	15.6257	4.49056e-47	9.20342e-46	96.1591
SLIT1	-1.76276	6.15726	15.6215	4.71226e-47	9.6518e-46	96.1112
PIK3CD-AS2	1.15695	1.38211	-15.6149	5.08279e-47	1.04043e-45	96.0359
PSMB8-AS1	0.894978	3.98371	-15.6142	5.12352e-47	1.04812e-45	96.028
VTI1A	-0.530793	3.20867	15.612	5.25452e-47	1.07425e-45	96.0029
ALDH1L2	-1.04125	3.36685	15.6102	5.35975e-47	1.09509e-45	95.9832
RP1-153P14.5	-1.12433	1.12598	15.6061	5.61662e-47	1.14686e-45	95.9367
LL22NC03-2H8.5	-0.94911	1.64808	15.6029	5.83054e-47	1.1898e-45	95.8995
POLL	-0.527127	4.42422	15.6025	5.85447e-47	1.19395e-45	95.8954
CYP2E1	-0.855587	1.42217	15.5988	6.10755e-47	1.2448e-45	95.8534
SERPINB8	0.846065	3.19783	-15.598	6.16525e-47	1.25578e-45	95.844
LINC02774	-0.809594	1.22299	15.5955	6.34174e-47	1.29093e-45	95.816
BDP1	-0.712533	3.70731	15.5944	6.42398e-47	1.30687e-45	95.8032
ZFP62	-0.601303	4.78274	15.5943	6.43404e-47	1.30811e-45	95.8016
RP11-298J20.4	-0.778667	1.91464	15.594	6.45581e-47	1.31173e-45	95.7982
UBE2O	-0.625255	5.55374	15.5939	6.46521e-47	1.31283e-45	95.7968
ATRNL1	-1.39845	3.72536	15.5918	6.61739e-47	1.34291e-45	95.7737
AC010226.4	0.924308	1.89975	-15.5905	6.71449e-47	1.36178e-45	95.7592
DDX42	-0.590312	6.36453	15.5896	6.78441e-47	1.37511e-45	95.7489
YPEL4	-1.28519	3.77705	15.5881	6.90398e-47	1.39849e-45	95.7315
KLHL36	-0.579086	4.41912	15.5878	6.92728e-47	1.40235e-45	95.7282
CTD-2530N21.4	-0.806078	3.33136	15.5872	6.97971e-47	1.4121e-45	95.7207
SALL2	-0.901014	6.75143	15.5857	7.09592e-47	1.43473e-45	95.7043
PPP1CA	0.440546	7.25297	-15.5823	7.38252e-47	1.49177e-45	95.6649
RIPK3	0.692153	1.71062	-15.5818	7.42237e-47	1.4989e-45	95.6596
RASGRF1	-1.74984	3.23185	15.5807	7.51762e-47	1.51721e-45	95.6469
ATMIN	-0.462709	5.89141	15.5796	7.60777e-47	1.53447e-45	95.635
ZNF8-DT	0.548305	2.69049	-15.5784	7.71925e-47	1.556e-45	95.6206
RP11-464F9.22	-0.960831	2.54394	15.5769	7.85262e-47	1.58192e-45	95.6035
ATL1	-0.936038	4.88261	15.574	8.11512e-47	1.6338e-45	95.5709
TMEM35A	-1.19038	5.34807	15.5739	8.12492e-47	1.63478e-45	95.5697
H2BC9	1.32373	1.02559	-15.5704	8.4528e-47	1.69972e-45	95.5303
RSRC2	-0.473308	5.29414	15.5695	8.54461e-47	1.71713e-45	95.5196
RP11-507K2.6	-0.641894	1.42439	15.5665	8.843e-47	1.77602e-45	95.4855
RP11-133F8.2	-1.22752	2.20215	15.5662	8.87511e-47	1.78138e-45	95.4819
WAPL	-0.56913	4.86544	15.5619	9.31849e-47	1.86924e-45	95.4334
UBL3	-0.638226	7.43371	15.5611	9.40232e-47	1.88491e-45	95.4245
HDHD3	1.21406	3.74619	-15.5607	9.44803e-47	1.89293e-45	95.4197
GARNL3	-0.807743	3.05539	15.5598	9.54806e-47	1.91181e-45	95.4092
TUBGCP2	-0.51945	5.44768	15.5578	9.76621e-47	1.95431e-45	95.3868
CBR4	-0.636292	4.99746	15.5553	1.00498e-46	2.00984e-45	95.3583
KAT14	-0.425152	5.00614	15.5546	1.0125e-46	2.02365e-45	95.3509
SMAD9-IT1	-0.892429	1.51794	15.5534	1.02682e-46	2.05102e-45	95.3369
HSPA12A	-1.26798	4.49421	15.5527	1.03481e-46	2.06575e-45	95.3292
TAOK1	-0.707415	5.43421	15.5527	1.03553e-46	2.06594e-45	95.3285
CCRL2	0.765212	2.13938	-15.549	1.08056e-46	2.15447e-45	95.2862
ATG2B	-0.652918	3.69257	15.5471	1.10401e-46	2.19989e-45	95.2649
PDIA3	0.502781	7.73219	-15.5465	1.11079e-46	2.21208e-45	95.2588
PCED1B-AS1	1.09788	3.23372	-15.5449	1.13201e-46	2.25298e-45	95.24
NEGR1	-1.44745	3.1817	15.5372	1.23601e-46	2.45848e-45	95.1526
PDCD11	-0.699259	4.63668	15.5363	1.24918e-46	2.48317e-45	95.1421
TRAPPC12-AS1	-0.98445	2.89484	15.5297	1.34633e-46	2.67469e-45	95.0677
RP11-57C13.6	-0.935239	1.25906	15.5275	1.38105e-46	2.74201e-45	95.0423
PKIB	1.58637	2.754	-15.526	1.40441e-46	2.78671e-45	95.0257
KDM4B	-0.740504	4.7314	15.5254	1.41418e-46	2.80443e-45	95.0188
LSM11	-0.64474	3.02101	15.522	1.47011e-46	2.91359e-45	94.9802
PYGO1	-0.773161	3.87243	15.5219	1.4717e-46	2.91499e-45	94.9791
CLEC12A	0.829848	0.706888	-15.5203	1.49907e-46	2.96742e-45	94.9608
SLAMF6	0.681549	0.740921	-15.5182	1.53472e-46	3.03616e-45	94.9375
USP20	-0.618768	5.62825	15.5182	1.5361e-46	3.03709e-45	94.9366
SLC8A3	-1.4664	3.41266	15.5181	1.53776e-46	3.03854e-45	94.9355
RAB14	-0.388616	7.43363	15.5146	1.60036e-46	3.16035e-45	94.8958
PRKAB2	-0.539618	5.20373	15.5133	1.62366e-46	3.20444e-45	94.8815
PECAM1	0.796593	5.13061	-15.505	1.78536e-46	3.52147e-45	94.7871
MAP1A	-1.13288	7.30277	15.5034	1.81769e-46	3.5831e-45	94.7693
RPN1	0.368059	7.85667	-15.4965	1.96674e-46	3.8746e-45	94.6909
YTHDC1	-0.502322	5.79557	15.4959	1.98142e-46	3.90119e-45	94.6835
BATF3	1.14332	2.7597	-15.494	2.02478e-46	3.98421e-45	94.662
RP11-728F11.4	-1.16403	2.89605	15.493	2.04828e-46	4.02804e-45	94.6505
STX18-AS1	-0.386293	1.76121	15.4897	2.12705e-46	4.17828e-45	94.613
LINC01146	0.535828	0.464817	-15.4896	2.12721e-46	4.17828e-45	94.613
LRPPRC	-0.503846	5.97324	15.4866	2.20238e-46	4.32337e-45	94.5784
RP11-763E3.1	-0.637807	0.973962	15.4853	2.23543e-46	4.38563e-45	94.5636
DERL3	0.789567	1.59336	-15.4831	2.29194e-46	4.49384e-45	94.5388
DNAJC3-DT	-0.767102	3.60637	15.4815	2.33473e-46	4.57503e-45	94.5204
ZEB1	-0.958952	6.69282	15.4788	2.40814e-46	4.71607e-45	94.4897
DNAJC27-AS1	-0.580816	2.2749	15.477	2.45836e-46	4.81157e-45	94.4692
CYTL1	1.4462	4.43353	-15.4763	2.47694e-46	4.84507e-45	94.4617
XKR7	-1.62611	1.89711	15.4759	2.48895e-46	4.86568e-45	94.4569
NPEPPS	-0.410755	5.64465	15.4701	2.65852e-46	5.1941e-45	94.3913
ACAA2	0.994686	4.66825	-15.4692	2.68624e-46	5.24516e-45	94.381
IFI44	1.11459	5.39069	-15.4668	2.75935e-46	5.38472e-45	94.3543
CDC42BPB	-0.749176	6.41155	15.4664	2.77292e-46	5.40801e-45	94.3495
ZNF681	-0.946651	2.89966	15.4663	2.77775e-46	5.41424e-45	94.3477
GPR179	-0.932581	1.32927	15.4659	2.78786e-46	5.43074e-45	94.3441
EVI5L	-0.72765	5.69684	15.4636	2.86386e-46	5.57549e-45	94.3174
RP11-1C8.7	-1.74167	2.36982	15.46	2.98328e-46	5.80456e-45	94.2768
SLC47A2	1.50092	1.80821	-15.4596	2.99848e-46	5.83071e-45	94.2717
TADA2B	-0.4248	4.98114	15.457	3.0884e-46	6.00203e-45	94.2424
RETREG2	-0.453813	7.33619	15.4555	3.14033e-46	6.09936e-45	94.2258
NLGN1	-0.793306	4.54826	15.4546	3.17192e-46	6.1571e-45	94.2158
MGP	2.0215	5.22729	-15.4544	3.1788e-46	6.16684e-45	94.2137
CDH10	-1.1862	5.1896	15.4542	3.18782e-46	6.1807e-45	94.2109
LINC01579	1.71302	1.66448	-15.454	3.19312e-46	6.18735e-45	94.2092
OTUD5	-0.419079	6.88229	15.4531	3.22855e-46	6.25233e-45	94.1983
RAB11FIP4	-1.32362	4.01299	15.4513	3.29498e-46	6.37421e-45	94.178
CELF3	-1.78679	4.82182	15.4513	3.29534e-46	6.37421e-45	94.1779
NUTM2B-AS1	-0.329016	1.58072	15.4495	3.3611e-46	6.4976e-45	94.1583
DCAF16	-0.691052	5.37521	15.4493	3.36869e-46	6.50847e-45	94.156
LINGO1	-1.40542	6.60549	15.449	3.38126e-46	6.52893e-45	94.1523
PIKFYVE	-0.713816	4.69184	15.4485	3.40006e-46	6.56139e-45	94.1468
EPM2AIP1	-0.549174	5.09983	15.4439	3.58596e-46	6.91611e-45	94.0939
PGBD4	-0.491472	2.58173	15.4419	3.668e-46	7.0702e-45	94.0714
CELF5	-1.66336	4.25317	15.44	3.74724e-46	7.21873e-45	94.0502
C2CD5	-0.6453	4.9677	15.4386	3.8063e-46	7.32824e-45	94.0346
RP11-46C24.7	-0.733377	4.17857	15.4379	3.83633e-46	7.38175e-45	94.0268
CAVIN3	1.17526	2.72227	-15.435	3.96619e-46	7.62718e-45	93.9937
GPATCH2L	-0.657177	3.55662	15.4337	4.0258e-46	7.73731e-45	93.9789
SIPA1	0.741957	5.20115	-15.4329	4.06475e-46	7.80763e-45	93.9693
MALINC1	-0.562358	1.92918	15.4298	4.20988e-46	8.08171e-45	93.9344
PHAX	-0.440238	5.86973	15.4294	4.22803e-46	8.11183e-45	93.9302
LCP2	0.931669	3.62004	-15.4292	4.23867e-46	8.12752e-45	93.9277
EHD3	-1.0504	5.67362	15.4221	4.59564e-46	8.80688e-45	93.8473
PRR14L	-0.62639	3.90974	15.4197	4.72433e-46	9.04825e-45	93.8199
SRRD	-0.391187	4.35092	15.4173	4.85245e-46	9.28825e-45	93.7933
TMEM63C	-1.19227	3.63194	15.4168	4.87897e-46	9.33362e-45	93.7878
OAS2	1.31046	3.53593	-15.4164	4.90454e-46	9.37709e-45	93.7826
TRAPPC6B	-0.582498	4.98305	15.4156	4.94873e-46	9.45611e-45	93.7737
SRSF12	-0.665332	3.4331	15.415	4.98414e-46	9.51826e-45	93.7666
AEBP1	2.12751	6.53317	-15.4121	5.1505e-46	9.83028e-45	93.734
ACTL6B	-2.011	4.55614	15.4091	5.32927e-46	1.01656e-44	93.7001
NKAP	-0.33121	3.97922	15.4062	5.50815e-46	1.05008e-44	93.6673
NUBPL	-0.366986	3.03485	15.4032	5.70057e-46	1.08613e-44	93.6331
CAMLG	-0.51187	7.09161	15.4007	5.86267e-46	1.11637e-44	93.6053
HCST	1.14821	4.31137	-15.3975	6.08164e-46	1.1574e-44	93.5688
PTCRA	1.01162	1.19313	-15.3972	6.09948e-46	1.16013e-44	93.5659
SLC12A7	0.803506	4.24984	-15.3931	6.3911e-46	1.2149e-44	93.5195
CXCL9	1.38394	1.49132	-15.3898	6.6372e-46	1.26095e-44	93.4819
LRRTM2	-1.18472	4.80063	15.3883	6.75246e-46	1.28211e-44	93.4648
LINC00928	-1.28149	2.47833	15.3787	7.52968e-46	1.42887e-44	93.3565
CTSW	0.849289	1.45575	-15.3769	7.68641e-46	1.45777e-44	93.3361
SYNGR1	-1.12311	5.94858	15.3747	7.87628e-46	1.49292e-44	93.3118
ZSCAN2	-0.478644	2.74379	15.3719	8.1351e-46	1.5411e-44	93.2797
SLC25A48	-1.81125	3.54512	15.3717	8.15161e-46	1.54334e-44	93.2777
INO80D	-0.554591	2.96913	15.371	8.21756e-46	1.55494e-44	93.2697
LINC01310	-0.58421	0.824173	15.3696	8.34749e-46	1.57862e-44	93.2541
ASXL3	-0.985019	2.24201	15.3685	8.45741e-46	1.59849e-44	93.2411
SLC27A3	1.04733	3.66006	-15.3679	8.51146e-46	1.60779e-44	93.2347
DLG5	-1.09834	5.15113	15.3633	8.97184e-46	1.69378e-44	93.1824
TCF12	-1.0769	7.38778	15.3629	9.00713e-46	1.69947e-44	93.1785
MIR325HG	-1.12033	2.30081	15.3601	9.30019e-46	1.75377e-44	93.1466
SLC9A2	-0.721035	0.906206	15.3596	9.35418e-46	1.76294e-44	93.1409
RGS16	1.55707	4.22099	-15.3586	9.45778e-46	1.78145e-44	93.1299
LEF1-AS1	0.511037	0.545771	-15.3565	9.68692e-46	1.82357e-44	93.1061
LGALS9	1.01657	4.86111	-15.3555	9.79768e-46	1.84337e-44	93.0948
ZNF740	-0.512978	4.49057	15.3553	9.8211e-46	1.84673e-44	93.0925
LAPTM5	1.19407	8.06093	-15.355	9.86223e-46	1.8534e-44	93.0883
MIR124-1HG	-1.70028	3.15438	15.3545	9.90993e-46	1.86131e-44	93.0835
C9orf64	1.24967	3.68621	-15.3518	1.02237e-45	1.91915e-44	93.0525
RP11-158M2.4	-1.23073	3.16659	15.3505	1.0372e-45	1.94589e-44	93.0382
PLOD1	0.770262	6.38831	-15.35	1.04347e-45	1.95653e-44	93.0322
RP11-383C5.5	-0.842896	1.7144	15.3449	1.10558e-45	2.07181e-44	92.9748
RP11-582J16.4	-0.436939	1.45474	15.343	1.13044e-45	2.1172e-44	92.9527
CHRNB2	-1.48776	3.88077	15.3424	1.13803e-45	2.13022e-44	92.946
PPM1A	-0.539957	4.75547	15.3413	1.1524e-45	2.15589e-44	92.9335
WWTR1	1.24125	5.15961	-15.3366	1.21442e-45	2.27064e-44	92.8814
ASF1A	-0.580129	5.99111	15.3299	1.31131e-45	2.45039e-44	92.8052
FHDC1	-1.33812	3.22859	15.3275	1.34735e-45	2.51633e-44	92.7782
FBXO21	-0.547991	6.15159	15.3237	1.406e-45	2.62437e-44	92.7359
SEC24C	-0.85172	5.19866	15.3224	1.42748e-45	2.66296e-44	92.7208
KSR1	-0.761289	4.15156	15.3219	1.4363e-45	2.6779e-44	92.7147
ABAT	-1.05494	7.58704	15.3186	1.49039e-45	2.77718e-44	92.6779
LOX	1.64648	2.48342	-15.3185	1.49315e-45	2.78075e-44	92.6761
TRIP10	0.840398	4.40104	-15.3178	1.50486e-45	2.80099e-44	92.6683
MPHOSPH8	-0.572016	5.69836	15.3174	1.51156e-45	2.81188e-44	92.6639
SPINK8	1.47228	3.22432	-15.3149	1.55437e-45	2.8899e-44	92.6361
PPA1	-0.52548	6.38815	15.3126	1.59498e-45	2.96372e-44	92.6105
IL2RB	0.840722	1.00864	-15.3104	1.63601e-45	3.03825e-44	92.5853
ST13	-0.504639	8.41079	15.3099	1.64524e-45	3.05367e-44	92.5797
ECSCR	1.10355	2.99655	-15.3086	1.66888e-45	3.09582e-44	92.5655
BORCS7	-0.676091	5.77298	15.3078	1.68545e-45	3.1248e-44	92.5557
STAC	1.62571	1.35285	-15.3073	1.69402e-45	3.13892e-44	92.5506
RAB3C	-1.80172	3.28416	15.3061	1.71804e-45	3.18166e-44	92.5366
GPATCH11	-0.466261	5.404	15.3028	1.78244e-45	3.29905e-44	92.5001
RP11-340F14.6	-1.21534	3.32866	15.2984	1.87417e-45	3.4669e-44	92.4502
ERCC6	-0.529601	1.97038	15.2938	1.97431e-45	3.65009e-44	92.3984
ELP3	-0.367105	5.43437	15.2888	2.09008e-45	3.86197e-44	92.3418
VWA1	1.16213	5.26714	-15.2881	2.10724e-45	3.89151e-44	92.3337
TTC33	-0.572754	4.69368	15.2861	2.15488e-45	3.97725e-44	92.3115
MYL12B	0.5266	8.43598	-15.2846	2.19226e-45	4.04398e-44	92.2944
RNF112	-1.04786	5.5898	15.2828	2.23805e-45	4.12615e-44	92.2738
MATR3	-0.58906	1.83634	15.2798	2.31485e-45	4.26537e-44	92.2403
GTPBP1	-0.620596	5.58789	15.2778	2.36891e-45	4.36255e-44	92.2173
ASL	0.579938	4.29333	-15.2767	2.39912e-45	4.41572e-44	92.2047
SLC25A39	0.411462	6.60279	-15.2752	2.43897e-45	4.48656e-44	92.1884
TNFSF14	0.804172	0.62208	-15.2748	2.44892e-45	4.50236e-44	92.1843
RP11-517P14.2	-0.788619	3.31218	15.2703	2.57962e-45	4.74002e-44	92.1326
TNPO2	-0.516482	7.13846	15.2681	2.64428e-45	4.85612e-44	92.108
KLHDC3	-0.505827	8.6094	15.2627	2.81135e-45	5.16008e-44	92.0472
CLEC16A	-0.641255	4.39368	15.2586	2.94369e-45	5.39998e-44	92.0014
SHPRH	-0.694837	1.99578	15.254	3.10168e-45	5.68664e-44	91.9495
LINC01270	0.540701	0.791857	-15.2516	3.18811e-45	5.84187e-44	91.9222
UQCRB	-0.529182	6.44593	15.2514	3.19319e-45	5.84793e-44	91.9206
NAP1L2	-1.5078	5.15682	15.251	3.2093e-45	5.87244e-44	91.9156
ZNF483	-0.794924	2.03195	15.251	3.21013e-45	5.87244e-44	91.9153
UBN2	-0.68571	3.38889	15.2501	3.2419e-45	5.92729e-44	91.9055
CD52	1.33509	2.72046	-15.2491	3.27865e-45	5.99115e-44	91.8943
RP11-13J10.1	-0.882364	4.26677	15.248	3.31965e-45	6.06271e-44	91.882
GNPDA2	-0.430477	4.25963	15.2462	3.38655e-45	6.18148e-44	91.8621
CD14	1.43167	7.202	-15.2441	3.46846e-45	6.3275e-44	91.8384
DEDD2	0.785628	4.6207	-15.243	3.5148e-45	6.4085e-44	91.8252
TOP2B	-0.622392	7.37989	15.2423	3.53925e-45	6.44951e-44	91.8183
ZXDB	-0.49845	3.83337	15.2414	3.5764e-45	6.51362e-44	91.8079
SLC25A21	-0.535582	0.681287	15.2408	3.59985e-45	6.55272e-44	91.8014
KCNQ5	-1.42803	3.16682	15.2371	3.75646e-45	6.83403e-44	91.7591
YBX3	0.91756	4.60269	-15.2356	3.82011e-45	6.94599e-44	91.7424
FAM222A-AS1	-1.14946	1.92906	15.2347	3.86086e-45	7.01624e-44	91.7319
LYZ	1.9599	4.06229	-15.2319	3.98316e-45	7.23451e-44	91.7009
RPA3	0.711588	4.40018	-15.2288	4.12591e-45	7.48966e-44	91.6659
GEMIN7	0.555386	4.49794	-15.2285	4.14146e-45	7.51376e-44	91.6621
ST8SIA4	0.920124	2.92861	-15.2224	4.43791e-45	8.04718e-44	91.5934
ZSWIM8	-0.657925	5.34173	15.2193	4.59396e-45	8.32558e-44	91.5591
FBXO34	-0.616772	4.9638	15.2174	4.69336e-45	8.50106e-44	91.5378
INTS2	-0.570199	3.83126	15.2139	4.88188e-45	8.83767e-44	91.4987
ATP1A3	-1.7917	7.2468	15.209	5.15965e-45	9.3354e-44	91.4437
RABEP1	-0.500029	6.2691	15.2089	5.17029e-45	9.34911e-44	91.4416
TUBGCP4	-0.557171	3.43155	15.2088	5.17288e-45	9.34911e-44	91.4411
MBTD1	-0.708347	4.17454	15.2069	5.28688e-45	9.54991e-44	91.4195
TMCC2	-1.16059	5.19531	15.2062	5.33073e-45	9.62386e-44	91.4112
C18orf32	-0.394734	3.76681	15.2049	5.40761e-45	9.75733e-44	91.397
PTCH1	-1.25387	4.08984	15.2017	5.60427e-45	1.01066e-43	91.3615
LRRC1	-0.826584	4.30028	15.1998	5.72934e-45	1.03266e-43	91.3396
RP11-23N2.4	-0.844816	1.54318	15.1979	5.85483e-45	1.0547e-43	91.318
CPLANE1	-0.64753	3.38496	15.1969	5.91933e-45	1.06524e-43	91.3071
LRATD2	-1.31542	6.11773	15.1969	5.91977e-45	1.06524e-43	91.3071
PEAK3	0.749038	1.73436	-15.192	6.25683e-45	1.12527e-43	91.252
RP11-265E18.1	-0.929175	2.85492	15.1877	6.56544e-45	1.18014e-43	91.2042
DLL3	-2.21826	7.48356	15.1873	6.59584e-45	1.18496e-43	91.1996
PHACTR1	-1.10581	4.01633	15.1845	6.80774e-45	1.22236e-43	91.1682
RNF144A	-0.886343	5.22908	15.1822	6.99168e-45	1.2547e-43	91.1417
ZNF605	-0.659868	3.3666	15.1808	7.10559e-45	1.27445e-43	91.1256
PHF2	-0.671647	6.18598	15.1802	7.1466e-45	1.28111e-43	91.1199
FBLL1	-1.53192	5.02769	15.178	7.33027e-45	1.31333e-43	91.0947
MAPRE2	-0.609235	6.94971	15.175	7.58163e-45	1.35762e-43	91.0612
LINC02611	0.601778	1.32472	-15.174	7.67281e-45	1.37321e-43	91.0493
LINC01943	0.522195	0.373358	-15.1739	7.6771e-45	1.37323e-43	91.0487
RCBTB1	-0.651348	5.98874	15.1732	7.7421e-45	1.38411e-43	91.0403
SPAG4	1.17561	1.76615	-15.1728	7.77408e-45	1.38908e-43	91.0362
LCK	0.701755	0.903523	-15.17	8.02098e-45	1.43242e-43	91.0052
RFC2	0.675276	5.92988	-15.1698	8.04585e-45	1.43608e-43	91.0021
SLU7	-0.458797	5.85498	15.1692	8.0924e-45	1.44361e-43	90.9964
LMO2	0.932913	6.07915	-15.1689	8.12793e-45	1.44917e-43	90.992
HOXB2	1.69622	1.5281	-15.1637	8.61665e-45	1.53547e-43	90.934
PARD3	-0.828297	4.92249	15.1612	8.86107e-45	1.57818e-43	90.9062
ZHX2	-0.875082	6.27943	15.1608	8.90551e-45	1.58524e-43	90.9012
ST14	1.31744	2.85525	-15.1599	8.99405e-45	1.60014e-43	90.8914
NEMF	-0.724799	4.07792	15.1589	9.09708e-45	1.6176e-43	90.8801
LAT2	1.01869	4.33581	-15.1566	9.33972e-45	1.65985e-43	90.8539
BRD3	-0.769749	5.26659	15.1564	9.35255e-45	1.66123e-43	90.8525
OTOGL	-0.809217	1.29085	15.1555	9.45662e-45	1.67882e-43	90.8415
RP1-206D15.6	-0.79882	1.96875	15.155	9.50869e-45	1.68715e-43	90.8361
RP11-296L22.8	-0.808364	1.16294	15.1536	9.65378e-45	1.71198e-43	90.821
MAPK8IP3	-0.899769	6.12657	15.1527	9.7541e-45	1.72884e-43	90.8108
FOXO4	-0.945255	5.48461	15.1509	9.95078e-45	1.76276e-43	90.7909
SHF	-0.804022	4.21608	15.1503	1.00286e-44	1.77558e-43	90.7832
CHD2	-0.728265	5.10493	15.1497	1.00926e-44	1.78597e-43	90.7768
LINC02058	-1.42361	1.96258	15.1467	1.04345e-44	1.84548e-43	90.7437
CASD1	-0.616294	5.32446	15.1444	1.07129e-44	1.8937e-43	90.7176
MIEF1	-0.489749	5.3798	15.142	1.10121e-44	1.94555e-43	90.6902
IL18	1.13099	3.98721	-15.1418	1.10281e-44	1.94734e-43	90.6887
AC083864.3	-1.50668	2.67737	15.1409	1.11447e-44	1.96688e-43	90.6783
SLF2	-0.629118	4.72386	15.14	1.12562e-44	1.9855e-43	90.6684
ZNF727	-1.19895	1.69914	15.1342	1.20235e-44	2.1197e-43	90.6029
OLMALINC	-0.990128	4.85614	15.1341	1.20359e-44	2.12076e-43	90.6018
FTO	-0.533202	5.39532	15.1319	1.23357e-44	2.17242e-43	90.5774
KIAA1755	-1.15528	4.54113	15.128	1.2899e-44	2.27041e-43	90.533
KCNK4-TEX40	-0.657959	0.86577	15.1262	1.31575e-44	2.31468e-43	90.5133
TPP2	-0.685183	5.04528	15.1256	1.32512e-44	2.32993e-43	90.5062
HECW2	-0.825459	2.75236	15.1246	1.34025e-44	2.35527e-43	90.495
EN1	1.71295	1.42052	-15.1243	1.34412e-44	2.36081e-43	90.4921
SECISBP2L	-0.78542	5.97763	15.122	1.37966e-44	2.42196e-43	90.4661
RP11-554F20.1	-0.410701	1.02714	15.1202	1.40748e-44	2.46948e-43	90.4463
CFH	1.16165	2.98405	-15.1198	1.41384e-44	2.47932e-43	90.4418
CATSPER1	0.475532	0.53207	-15.1197	1.4163e-44	2.48232e-43	90.4401
GADD45A	1.24164	6.23642	-15.1186	1.43348e-44	2.5111e-43	90.4281
CCDC8	1.45935	2.53618	-15.1169	1.46113e-44	2.55818e-43	90.4091
NAP1L5	-0.86842	6.38165	15.1167	1.46476e-44	2.56317e-43	90.4067
LPO	-0.703228	0.687532	15.1157	1.48073e-44	2.58975e-43	90.3959
ZNF485	-0.563056	2.30277	15.1155	1.48471e-44	2.59534e-43	90.3932
CLCN6	-0.684677	5.55031	15.1151	1.49064e-44	2.60432e-43	90.3893
NTM	-1.07801	5.72821	15.115	1.4925e-44	2.60619e-43	90.388
TRAP1	-0.496554	5.85107	15.1145	1.50089e-44	2.61946e-43	90.3824
ZSCAN29	-0.616549	4.36634	15.1128	1.5311e-44	2.67078e-43	90.3626
RP3-466P17.1	-0.949473	2.37909	15.1101	1.57724e-44	2.7498e-43	90.3331
TSSK4	-0.859106	2.71217	15.1097	1.58431e-44	2.76069e-43	90.3287
TSPO	1.07177	6.71785	-15.1093	1.5922e-44	2.77295e-43	90.3238
NEU3	-0.512191	3.38965	15.1086	1.60404e-44	2.7921e-43	90.3164
ZNF34	-0.586412	4.58382	15.1069	1.63557e-44	2.8455e-43	90.297
CRHR1	-1.12624	2.29879	15.1021	1.72756e-44	3.00395e-43	90.2427
GCH1	0.811045	2.19462	-15.1017	1.73486e-44	3.01506e-43	90.2385
GIGYF2	-0.60132	4.82719	15.0999	1.7701e-44	3.07468e-43	90.2185
SYNGAP1	-0.783191	4.82177	15.0987	1.79442e-44	3.1153e-43	90.2049
POLR3H	-0.625992	5.9536	15.093	1.91282e-44	3.3191e-43	90.1414
GATAD2B	-0.55682	5.53576	15.0927	1.92077e-44	3.33116e-43	90.1373
KIF1B	-0.909626	6.55438	15.0901	1.97744e-44	3.42762e-43	90.1084
TAFA5	-1.06342	6.55602	15.0867	2.05524e-44	3.56061e-43	90.0701
DACH2	-1.53878	1.94959	15.0863	2.06259e-44	3.57149e-43	90.0665
ADHFE1	-1.10881	4.61166	15.0842	2.11237e-44	3.65577e-43	90.0428
RP11-2E11.5	-1.03319	2.32471	15.0827	2.14884e-44	3.71694e-43	90.0258
ZNF827	-0.754747	4.7385	15.082	2.16624e-44	3.74507e-43	90.0178
RRAGD	-0.789864	6.09814	15.0814	2.18173e-44	3.76987e-43	90.0107
TRMT1L	-0.445976	4.29671	15.0782	2.26217e-44	3.90683e-43	89.9747
TENT5B	1.28023	1.77925	-15.0753	2.33488e-44	4.03029e-43	89.9433
LINC00368	-0.524726	0.587175	15.0752	2.33758e-44	4.03285e-43	89.9421
MYO1F	0.929986	3.69318	-15.0731	2.39499e-44	4.12972e-43	89.918
CIPC	-0.626051	5.99728	15.0725	2.41125e-44	4.1556e-43	89.9113
FAM181A	1.76954	3.60659	-15.0698	2.48507e-44	4.2806e-43	89.8813
HYAL2	0.652798	5.44429	-15.0692	2.50128e-44	4.30626e-43	89.8749
CHRNA9	1.55029	1.19925	-15.066	2.59539e-44	4.46596e-43	89.8382
CHD6	-0.763985	4.72682	15.0649	2.62522e-44	4.51494e-43	89.8268
RP11-56D16.8	-0.786299	1.313	15.0614	2.73334e-44	4.69845e-43	89.7867
NCOA4	-0.554071	7.54891	15.0608	2.75161e-44	4.72739e-43	89.7801
FSTL5	-1.75654	2.48359	15.0585	2.82291e-44	4.84737e-43	89.7546
FMR1	-0.495933	5.02021	15.0568	2.87758e-44	4.93868e-43	89.7356
OIP5-AS1	-0.69036	5.66181	15.0562	2.89814e-44	4.97137e-43	89.7285
STK40	0.732308	5.34925	-15.0544	2.95702e-44	5.06974e-43	89.7085
RNASE4	0.520655	0.828206	-15.0522	3.03056e-44	5.19313e-43	89.6841
CD163	2.19744	4.20694	-15.0503	3.09637e-44	5.30316e-43	89.6628
RP11-277P12.6	-0.638989	0.77952	15.0492	3.13604e-44	5.36831e-43	89.6501
ANGEL2	-0.427356	4.62806	15.0477	3.18635e-44	5.45162e-43	89.6343
KLHL24	-0.580013	5.05435	15.0425	3.38064e-44	5.78103e-43	89.5755
HOXC10	1.92994	1.21811	-15.0387	3.52641e-44	6.02719e-43	89.5335
LDHA	1.24323	6.91627	-15.0373	3.58274e-44	6.12029e-43	89.5178
TAX1BP3	0.622888	5.55259	-15.036	3.63762e-44	6.21084e-43	89.5027
GLTPD2	-0.76723	2.90887	15.0347	3.68909e-44	6.29546e-43	89.4887
CHD3	-0.882853	6.04086	15.0335	3.74027e-44	6.3795e-43	89.475
GON7	0.541465	5.03622	-15.0311	3.84326e-44	6.55178e-43	89.448
LINC00621	-0.650666	0.838456	15.0304	3.87117e-44	6.59596e-43	89.4408
TRAM1	0.626075	6.82333	-15.0263	4.05378e-44	6.90354e-43	89.395
CCDC115	-0.32139	5.89922	15.0245	4.13894e-44	7.04494e-43	89.3743
RP11-547D13.1	-0.43055	0.728244	15.0237	4.17637e-44	7.09989e-43	89.3654
HLA-E	0.761667	9.27888	-15.0237	4.17728e-44	7.09989e-43	89.3652
SNRPD2	0.667562	7.96372	-15.0237	4.17767e-44	7.09989e-43	89.3651
SRGN	1.09344	7.73371	-15.0207	4.31881e-44	7.33598e-43	89.3321
ATRAID	0.56934	7.42592	-15.0198	4.36571e-44	7.41183e-43	89.3213
RP11-686D22.4	0.772588	1.57036	-15.0133	4.69256e-44	7.96265e-43	89.2496
CTBS	0.75109	3.13677	-15.0084	4.96108e-44	8.41397e-43	89.1943
CLEC7A	1.12361	2.87418	-15.0055	5.12523e-44	8.68791e-43	89.1619
NFAM1	0.911607	2.95426	-15.0052	5.14204e-44	8.71194e-43	89.1587
CAMK1D	-1.01843	5.12679	15.005	5.15578e-44	8.72492e-43	89.156
SMAGP	0.689792	1.65581	-15.0049	5.15714e-44	8.72492e-43	89.1558
BRI3	0.523478	5.62467	-15.0049	5.15763e-44	8.72492e-43	89.1557
DMXL1	-0.634232	3.83626	15.0047	5.16935e-44	8.74027e-43	89.1534
UBAP2	-0.614909	4.03366	15.0013	5.36995e-44	9.07481e-43	89.1156
BRINP1	-1.8388	4.94605	14.9987	5.53402e-44	9.34728e-43	89.0857
TLR2	1.28297	3.92029	-14.9985	5.54111e-44	9.35448e-43	89.0844
MIR124-2HG	-1.41675	2.37649	14.9947	5.78875e-44	9.76755e-43	89.041
CHD7	-1.11682	4.61172	14.9938	5.84784e-44	9.86222e-43	89.0309
ERCC6L2	-0.669536	3.22325	14.9929	5.90595e-44	9.95514e-43	89.021
PODNL1	1.1058	1.37989	-14.9892	6.15616e-44	1.03716e-42	88.9798
LPIN1	-0.795784	4.70624	14.9867	6.33243e-44	1.06631e-42	88.9517
ZEB2	-0.749917	5.27832	14.9853	6.43028e-44	1.08224e-42	88.9365
ITPKC	0.783656	4.98892	-14.9817	6.69403e-44	1.12606e-42	88.8966
DGCR6	-1.20531	3.79557	14.9794	6.87034e-44	1.15513e-42	88.8707
EPHA10	-1.19506	1.92092	14.9773	7.03343e-44	1.18195e-42	88.8474
SYN3	-1.18091	2.23668	14.9771	7.05263e-44	1.18457e-42	88.8447
ABRAXAS2	-0.407374	4.8656	14.9759	7.14677e-44	1.19977e-42	88.8315
IPO7	-0.594068	6.81602	14.9755	7.17885e-44	1.20454e-42	88.8271
RP4-655C5.9	-1.01	1.44625	14.9749	7.23139e-44	1.21274e-42	88.8198
NIN	-0.759393	4.4631	14.9732	7.36645e-44	1.23477e-42	88.8014
CHRM4	-1.26732	2.5951	14.973	7.38046e-44	1.23649e-42	88.7995
FAM120B	-0.597827	5.44952	14.969	7.72147e-44	1.29296e-42	88.7547
KCNK3	-1.62639	3.03456	14.9661	7.97934e-44	1.33547e-42	88.722
ZNF425	-0.624812	3.97581	14.9648	8.09817e-44	1.35467e-42	88.7073
GAL3ST4	0.86382	5.51944	-14.9612	8.4289e-44	1.40928e-42	88.6675
GID8	-0.396209	6.45399	14.9585	8.68383e-44	1.45117e-42	88.6379
ARHGAP25	0.777452	3.28521	-14.9583	8.70401e-44	1.45381e-42	88.6356
TMEM165	0.699712	5.03971	-14.9564	8.89288e-44	1.4846e-42	88.6143
AZIN1	-0.478443	7.26954	14.9555	8.98683e-44	1.49953e-42	88.6038
COL5A2	1.58784	4.0159	-14.954	9.14287e-44	1.5248e-42	88.5867
FHOD3	-0.909405	3.70602	14.9531	9.23653e-44	1.53964e-42	88.5766
POLDIP3	-0.541053	7.3859	14.9506	9.48977e-44	1.58105e-42	88.5497
PODXL2	-1.00825	7.82311	14.949	9.67149e-44	1.61052e-42	88.5309
SIK2	-0.552029	5.05248	14.9478	9.79955e-44	1.63102e-42	88.5178
FLNC	1.72689	4.33213	-14.9445	1.0172e-43	1.69217e-42	88.4807
DOCK3	-1.15624	4.48796	14.9438	1.02422e-43	1.70298e-42	88.4739
SLC22A6	-1.57539	2.36971	14.9434	1.02904e-43	1.71014e-42	88.4692
BPTF	-0.74943	4.86963	14.9429	1.03457e-43	1.71846e-42	88.4639
CLGN	-1.28856	3.30868	14.9426	1.03822e-43	1.72366e-42	88.4604
KCNH8	-1.31093	2.88767	14.9395	1.07549e-43	1.78464e-42	88.4254
LILRB2	0.928049	1.85268	-14.9382	1.09077e-43	1.80909e-42	88.4113
POP4	0.425163	4.11827	-14.9347	1.13423e-43	1.88021e-42	88.3725
MMP11	0.944872	1.20667	-14.9347	1.13493e-43	1.88044e-42	88.3719
PIK3CB	-0.560853	4.52839	14.9337	1.14795e-43	1.90105e-42	88.3606
GIN1	-0.308502	3.04668	14.9301	1.19469e-43	1.97746e-42	88.3209
NR1I3	-0.387678	1.34684	14.93	1.19675e-43	1.97989e-42	88.3192
POGZ	-0.62029	5.52076	14.9291	1.20803e-43	1.99754e-42	88.3099
[truncated: 31,040 more rows]

[truncated: 8 more sheets: Table S11, Table S12, Table S13, Table S14, Table S15, Table S16, Table S17, Table S18]
